# Supplementary material for: Integrated Transcriptomics and Nontargeted Metabolomics Analysis Reveal Key Metabolic Pathways in Ganoderma lucidum in Response to Ethylene
Source: J Fungi (Basel). 2022 Apr 28;8(5):456. doi: 10.3390/jof8050456 (PMC9146657; doi:10.3390/jof8050456)
Supplement: Supplementary file 1 [file jof-08-00456-s001.zip]

Archive with 4 entries (4 files):
- Supplementary Materials.pdf
- Table S1.xlsx
- Table S2.xlsx
- Table S3.xlsx
