# Supplementary material for: Integrated Transcriptomics and Nontargeted Metabolomics Analysis Reveal Key Metabolic Pathways in Ganoderma lucidum in Response to Ethylene
Source: J Fungi (Basel). 2022 Apr 28;8(5):456. doi: 10.3390/jof8050456 (PMC9146657; doi:10.3390/jof8050456)
Supplement: Supplementary file 1 [file jof-08-00456-s001.zip › Table S1.xlsx]

## Sheet: Sheet1
Table S1 The differentially accumulated metabolites with ethylene treatment
ID	m/z	Retention time (min)	Ion mode	Metabolites	Compound ID	Super Class	Class	Sub Class	level	kegg	Score	Fragmentation Score	Adducts	Formula	Mass Error (ppm)	VIP	P-value	adj.P-value	log2(FC)	FC	average(PR-C2H4)	average(PR-H2O)	PR-C2H4-1	PR-C2H4-2	PR-C2H4-3	PR-C2H4-4	PR-C2H4-5	PR-C2H4-6	PR-H2O-1	PR-H2O-2	PR-H2O-3	PR-H2O-4	PR-H2O-5	PR-H2O-6
7.99_534.2822n	517.279	7.99115	pos	Helveticoside	67234	Unclassified	Unclassified	Unclassified			46	33	M+H-H2O, M+H	C29H42O9	-1.21515	22.5046	8.85451e-06	0.000235577	0.773528	1.70944	1.03952e+08	6.08102e+07	1.1625e+08	1.0948e+08	9.75868e+07	9.97249e+07	1.00515e+08	1.00153e+08	6.66961e+07	7.79858e+07	6.12723e+07	5.7375e+07	5.27435e+07	4.87883e+07
10.92_520.3393m/z	520.339	10.919	pos	LysoPC(18:2(9Z,12Z))	HMDB0010386	Lipids and lipid-like molecules	Glycerophospholipids	Glycerophosphocholines	***		57.8	91.8	M+H	C26H50NO7P	-0.907292	21.3069	4.59283e-06	0.000142814	1.80284	3.48906	5.31633e+07	1.52371e+07	5.06437e+07	4.90838e+07	4.68069e+07	6.42296e+07	5.01347e+07	5.80811e+07	1.50505e+07	1.95909e+07	1.96627e+07	2.55171e+07	7.16033e+06	4.44125e+06
7.91_532.3032n	515.3	7.90603	pos	Ganoderic acid eta	HMDB0036309	Lipids and lipid-like molecules	Prenol lipids	Triterpenoids			52.5	67.5	M+H-H2O, M+H, M+Na, M+NH4, M+K	C30H44O8	-0.8396	18.0653	0.000892872	0.00781339	0.390034	1.31042	1.33868e+08	1.02156e+08	1.57185e+08	1.31775e+08	1.26771e+08	1.32479e+08	1.25068e+08	1.29928e+08	1.07773e+08	1.23011e+08	9.57135e+07	9.17155e+07	1.01381e+08	9.33412e+07
0.72_192.0260n	191.019	0.720533	neg	Citric acid	HMDB0000094	Organic acids and derivatives	Carboxylic acids and derivatives	Tricarboxylic acids and derivatives	***	C00158	54.4	78.3	M-H, M+FA-H, M-H2O-H	C6H8O7	-4.98457	12.8561	3.22462e-07	2.07276e-05	-1.27884	0.412126	9.40271e+06	2.28152e+07	1.21304e+07	1.01575e+07	9.57145e+06	7.71098e+06	8.79994e+06	8.04608e+06	2.36581e+07	2.66196e+07	2.12463e+07	2.02854e+07	2.1843e+07	2.32386e+07
10.74_477.2851n	478.292	10.7356	pos	LysoPE(18:2(9Z,12Z)/0:0)	HMDB0011507	Lipids and lipid-like molecules	Glycerophospholipids	Glycerophosphoethanolamines	***		58.5	95.7	M+H, M+Na	C23H44NO7P	-0.982813	11.4918	4.51529e-06	0.000140982	1.10354	2.14881	2.02838e+07	9.43953e+06	2.34876e+07	2.07149e+07	1.75203e+07	2.14841e+07	1.87599e+07	1.97358e+07	8.07452e+06	6.9592e+06	9.64238e+06	9.08648e+06	1.3183e+07	9.69162e+06
9.30_500.3135n	501.321	9.29828	pos	Ganolucidic acid A	HMDB0035302	Lipids and lipid-like molecules	Prenol lipids	Triterpenoids			50.9	60.6	M+H-H2O, M+H	C30H44O6	-0.569939	11.1514	1.41579e-05	0.000336703	-1.40375	0.377944	6.40463e+06	1.6946e+07	8.26121e+06	5.8767e+06	6.27832e+06	6.58674e+06	5.42141e+06	6.00341e+06	1.71466e+07	2.24281e+07	1.76728e+07	1.64562e+07	1.47088e+07	1.32633e+07
1.09_210.0366n	191.019	1.0888	neg	Galactaric acid	LMFA01170107	Organic oxygen compounds	Organooxygen compounds	Carbohydrates and carbohydrate conjugates	**	C00879	44.9	30.6	M-H2O-H, 2M-H	C6H10O8	-4.62993	10.1328	4.1695e-06	0.000133146	-1.31354	0.402333	5.75524e+06	1.43047e+07	7.07693e+06	6.18269e+06	5.90382e+06	4.9045e+06	5.64462e+06	4.8189e+06	1.60692e+07	1.74426e+07	1.42265e+07	1.40689e+07	1.19685e+07	1.20524e+07
9.29_500.3141n	499.307	9.28985	neg	Ganoderic acid beta	HMDB0033234	Lipids and lipid-like molecules	Prenol lipids	Triterpenoids			48.6	46.4	M-H, 2M-H, M+FA-H	C30H44O6	0.563239	8.97603	0.000128829	0.00177057	-1.47595	0.359497	4.05569e+06	1.12816e+07	5.27489e+06	3.68379e+06	4.06436e+06	4.24138e+06	3.43223e+06	3.63751e+06	1.311e+07	1.38048e+07	1.32358e+07	1.20839e+07	8.61607e+06	6.83882e+06
10.91_564.3308m/z	564.331	10.9129	neg	PC(18:2(2E,4E)/0:0)	LMGP01050034	Lipids and lipid-like molecules	Glycerophospholipids	Glycerophosphocholines			55.9	80.5	M+FA-H	C26H50NO7P	0.296741	8.65403	6.96093e-06	0.000195882	1.77501	3.42241	8.90213e+06	2.60113e+06	8.03555e+06	8.2252e+06	8.23614e+06	1.09086e+07	8.74888e+06	9.25838e+06	2.89205e+06	2.80017e+06	3.48677e+06	4.59884e+06	1.13972e+06	689235
0.68_437.0969m/z	437.097	0.67865	neg	Methyl 2,6-dihydroxy-4-quinolinecarboxylate	HMDB0039387	Organoheterocyclic compounds	Quinolines and derivatives	Hydroxyquinolines			38.4	0.559	2M-H	C11H9NO4	-4.82528	7.96253	4.53929e-07	2.64448e-05	-1.93715	0.261132	1.84477e+06	7.06452e+06	2.20566e+06	1.93168e+06	1.96052e+06	1.79401e+06	1.67272e+06	1.50402e+06	8.30284e+06	7.48709e+06	7.32643e+06	7.81265e+06	5.60879e+06	5.84933e+06
10.26_576.2928n	559.29	10.257	pos	Imazamethabenz-methyl	90301	Benzenoids	Benzene and substituted derivatives	Benzoic acids and derivatives		C11494	38.3	0	M+H-H2O, M+H	C32H40N4O6	-3.39109	7.81623	2.50716e-08	3.11841e-06	3.18963	9.12374	5.51447e+06	604409	6.31115e+06	6.25629e+06	5.36218e+06	4.99334e+06	4.51494e+06	5.64893e+06	918250	735903	787390	779601	194236	211073
0.69_237.0843n	236.077	0.692617	neg	N-(1-Deoxy-1-fructosyl)glycine	HMDB0037848	Organic oxygen compounds	Organooxygen compounds	Carbohydrates and carbohydrate conjugates			47.6	43.2	M-H, 2M-H, M-H2O-H	C8H15NO7	-2.31291	7.66869	2.62656e-05	0.000530774	1.08979	2.12844	9.74097e+06	4.57658e+06	9.16179e+06	9.18946e+06	9.28339e+06	9.81227e+06	1.04056e+07	1.05933e+07	5.23042e+06	6.97416e+06	4.77202e+06	4.9578e+06	2.55586e+06	2.96923e+06
2.34_218.1266n	219.134	2.34097	pos	Serinyl-Isoleucine	85935	Organic acids and derivatives	Carboxylic acids and derivatives	Amino acids, peptides, and analogues			52.7	73.8	M+H-H2O, M+H	C9H18N2O4	-0.297458	7.51302	2.15089e-08	2.90792e-06	1.31991	2.49651	7.60915e+06	3.04792e+06	6.63126e+06	7.46249e+06	7.68411e+06	7.62888e+06	7.72385e+06	8.52429e+06	3.03404e+06	2.6653e+06	3.30704e+06	3.59749e+06	2.65135e+06	3.03229e+06
6.91_474.2612n	475.268	6.91012	pos	Lucidenic acid I	91162	Lipids and lipid-like molecules	Prenol lipids	Triterpenoids			51.2	58.5	M+H, M+K, M+Na	C27H38O7	-1.12763	7.29312	9.54447e-06	0.000249924	0.791891	1.73134	1.07413e+07	6.204e+06	1.20116e+07	1.08906e+07	1.0355e+07	1.06265e+07	9.81355e+06	1.07503e+07	5.90197e+06	8.27626e+06	5.89862e+06	5.53092e+06	6.61285e+06	5.00339e+06
10.74_477.2854n	476.278	10.7427	neg	PE(0:0/18:2(9Z,12Z))	LMGP02050041	Lipids and lipid-like molecules	Glycerophospholipids	Glycerophosphoethanolamines			51.7	60.8	M-H, 2M-H	C23H44NO7P	-0.222272	7.21135	2.36047e-06	8.54856e-05	1.10247	2.14722	7.9457e+06	3.70046e+06	8.55401e+06	8.1938e+06	6.83736e+06	8.53863e+06	7.69171e+06	7.85872e+06	2.90344e+06	2.84809e+06	3.87919e+06	3.43329e+06	5.21627e+06	3.92246e+06
11.13_453.2851n	454.292	11.1301	pos	LysoPE(16:0/0:0)	HMDB0011503	Lipids and lipid-like molecules	Glycerophospholipids	Glycerophosphoethanolamines	***		55.5	80.9	M+H-H2O, M+H	C21H44NO7P	-0.989484	7.17545	2.70437e-06	9.5424e-05	1.30842	2.4767	7.2026e+06	2.90814e+06	8.24403e+06	7.68186e+06	6.27491e+06	7.10299e+06	7.15295e+06	6.75889e+06	2.40581e+06	4.40679e+06	3.40413e+06	2.88509e+06	2.23771e+06	2.10931e+06
7.54_531.2961m/z	531.296	7.5408	neg	Hydrocortisone cypionate	LMST02030121	Lipids and lipid-like molecules	Sterol Lipids	Steroids		C08176	56.5	84.2	M+FA-H	C29H42O6	-0.446026	7.10626	2.47715e-05	0.000512659	0.645378	1.56415	1.21411e+07	7.76209e+06	1.41218e+07	1.19636e+07	1.16166e+07	1.20787e+07	1.16059e+07	1.14597e+07	9.03698e+06	8.91207e+06	7.75976e+06	7.48504e+06	7.11463e+06	6.26404e+06
10.85_818.5334m/z	818.533	10.8483	pos	PS(18:0/22:6(4Z,7Z,10Z,13Z,16Z,19Z))	LMGP03010040	Lipids and lipid-like molecules	Glycerophospholipids	Glycerophosphoserines	**	C02737	56.5	84.7	M+H-H2O	C46H78NO10P	0.408371	6.42967	0.000259331	0.00298939	0.839566	1.78951	8.45504e+06	4.72477e+06	9.99377e+06	9.21506e+06	8.23228e+06	7.28571e+06	8.26357e+06	7.73985e+06	3.46314e+06	4.58958e+06	4.6207e+06	3.44279e+06	7.04337e+06	5.18906e+06
9.98_487.3416m/z	487.342	9.98352	pos	(3beta,15alpha,22S,24E)-3,15,22-Trihydroxylanosta-7,9(11),24-trien-26-oic acid	90599	Lipids and lipid-like molecules	Prenol lipids	Triterpenoids			53.6	74.8	M+H	C30H46O5	-0.422157	6.24805	6.40131e-08	6.10086e-06	-2.17611	0.221271	894430	4.04223e+06	1.04785e+06	947338	830099	758546	923478	859268	4.23723e+06	4.03455e+06	4.14187e+06	3.60078e+06	3.34715e+06	4.89182e+06
8.43_503.3360m/z	503.336	8.43265	pos	3alpha,7alpha,12alpha,24-tetrahydroxy-24-methyl-5beta-cholestan-26-oic acid	LMST04040001	Unclassified	Unclassified	Unclassified			54	76	M+Na	C28H48O6	3.54952	6.14204	0.000102428	0.00147942	-1.10381	0.465285	2.96079e+06	6.3634e+06	3.51066e+06	2.76348e+06	2.97294e+06	3.19155e+06	2.55188e+06	2.77426e+06	6.6496e+06	7.48347e+06	6.87742e+06	6.63269e+06	6.75015e+06	3.78706e+06
0.68_342.1160n	387.114	0.67865	neg	D-Maltose	HMDB0000163	Organic oxygen compounds	Organooxygen compounds	Carbohydrates and carbohydrate conjugates	**	C00208	43.5	21.5	M-H, M+FA-H	C12H22O11	-0.730652	5.90851	0.000823113	0.00736273	-0.631977	0.645292	6.09237e+06	9.44127e+06	7.45591e+06	6.64995e+06	6.39432e+06	5.64518e+06	5.34565e+06	5.06321e+06	1.20456e+07	9.09755e+06	9.95396e+06	9.45662e+06	8.10429e+06	7.98959e+06
10.38_614.3094n	613.302	10.3806	neg	Harderoporphyrinogen	HMDB0002160	Organoheterocyclic compounds	Tetrapyrroles and derivatives	Porphyrins			49.5	53.4	M-H, M+FA-H	C35H42N4O6	-1.70482	5.76548	2.05816e-09	6.56393e-07	2.85125	7.21627	3.08119e+06	426979	3.44139e+06	3.44431e+06	2.93709e+06	2.85333e+06	2.73553e+06	3.07553e+06	504868	542457	490271	469444	285085	269748
2.68_233.1493m/z	233.149	2.67507	pos	Threoninyl-Isoleucine	HMDB0029064	Organic acids and derivatives	Carboxylic acids and derivatives	Amino acids, peptides, and analogues			55.8	82.4	M+H	C10H20N2O4	-1.02944	5.68756	1.80524e-06	7.11683e-05	1.67448	3.19204	3.92014e+06	1.2281e+06	3.24359e+06	3.41576e+06	3.71492e+06	4.04444e+06	4.16043e+06	4.94171e+06	861714	962899	1.35903e+06	1.27944e+06	1.31295e+06	1.59256e+06
10.43_296.2350n	297.242	10.4265	pos	8S-HODE	35695	Lipids and lipid-like molecules	Fatty Acyls	Octadecanoids		C08318	50.8	58	M+H-H2O, M+H	C18H32O3	-0.515842	5.6511	1.03429e-06	4.84541e-05	1.70102	3.25131	3.87729e+06	1.19253e+06	3.43886e+06	3.90159e+06	4.01218e+06	3.93854e+06	4.1544e+06	3.81815e+06	1.29342e+06	2.08418e+06	1.31089e+06	1.36557e+06	573763	527371
0.87_439.0757m/z	439.076	0.87385	neg	5'-Butyrylphosphouridine	66401	Unclassified	Unclassified	Unclassified			39.5	0	M+FA-H	C13H19N2O10P	-0.569682	5.65008	0.000108115	0.00154655	-1.23729	0.424169	2.08769e+06	4.92184e+06	2.53481e+06	2.14624e+06	2.29159e+06	1.90086e+06	1.99171e+06	1.66095e+06	6.55481e+06	3.61742e+06	4.24358e+06	4.33483e+06	5.01236e+06	5.76803e+06
12.48_452.3287n	453.336	12.4804	pos	3-Oxo-12,18-ursadien-28-oic acid	HMDB0037065	Lipids and lipid-like molecules	Prenol lipids	Triterpenoids			43.2	24	M+H-H2O, M+H	C30H44O3	-0.839184	5.36175	2.9071e-05	0.000572582	-4.34812	0.0491004	128404	2.61514e+06	83473	276956	82329	79865.5	68494.2	179309	3.95504e+06	2.71951e+06	2.34068e+06	3.07832e+06	1.5652e+06	2.0321e+06
8.47_500.3140n	499.307	8.47205	neg	Ganolucidic acid D	HMDB0035299	Organoheterocyclic compounds	Imidolactams	Unclassified			50.9	61	M-H, M+FA-H	C30H44O6	0.404254	5.32592	1.40401e-09	5.72561e-07	-1.92472	0.263391	808770	3.07061e+06	996859	783736	807659	816946	728682	718738	3.36987e+06	3.37033e+06	2.94747e+06	2.77065e+06	2.95784e+06	3.00749e+06
6.08_302.0787n	303.086	6.07982	pos	Nanaomycin	85111	Unclassified	Unclassified	Unclassified			54.1	75	M+H, M+NH4, M+Na, M+K, M+H-H2O	C16H14O6	-1.27848	5.08691	5.37674e-07	2.99892e-05	-4.43238	0.046315	104622	2.25891e+06	115507	134453	99998.5	101636	84081.6	92053.2	2.0037e+06	2.08568e+06	2.10848e+06	1.90224e+06	3.18338e+06	2.27001e+06
0.68_148.0603m/z	148.06	0.68175	pos	L-Glutamate	19	Organic acids and derivatives	Carboxylic acids and derivatives	Amino acids, peptides, and analogues	**	C00025	58.6	95.3	M+H	C5H9NO4	-0.811637	4.99704	7.82942e-05	0.00120822	-0.924237	0.526959	2.41994e+06	4.59227e+06	2.55312e+06	2.24965e+06	2.31245e+06	2.28209e+06	2.51992e+06	2.6024e+06	5.57935e+06	5.5483e+06	4.46239e+06	4.43775e+06	3.63902e+06	3.88682e+06
7.76_498.2971n	499.305	7.76407	pos	PG(17:0/0:0)	80021	Lipids and lipid-like molecules	Glycerophospholipids	Glycerophosphoglycerols			43.8	30.1	M+H-H2O, M+H	C23H47O9P	2.61746	4.76961	0.000131464	0.00179785	-1.21054	0.432106	1.5108e+06	3.49636e+06	1.89534e+06	1.44995e+06	1.51786e+06	1.51987e+06	1.33704e+06	1.34475e+06	3.81846e+06	4.58241e+06	3.70883e+06	3.26281e+06	2.19992e+06	3.40576e+06
11.03_453.3366m/z	453.337	11.0315	pos	Ganodermic acid Jb	HMDB0035334	Lipids and lipid-like molecules	Prenol lipids	Triterpenoids			49.9	59	M+H-H2O	C30H46O4	0.659965	4.75255	2.08239e-05	0.000452021	-4.35351	0.0489174	99031.5	2.02447e+06	78421.2	161037	104294	58688.8	79449.2	112299	2.52538e+06	1.9317e+06	2.0047e+06	2.37755e+06	842677	2.46479e+06
13.52_772.5111m/z	772.511	13.5152	pos	PS(15:0/18:0)	LMGP03010914	Lipids and lipid-like molecules	Glycerophospholipids	Glycerophosphoserines			38	0	M+Na	C39H76NO10P	1.55307	4.69008	8.92071e-06	0.000236327	3.76773	13.6207	2.00828e+06	147443	2.95581e+06	2.10653e+06	2.00794e+06	2.02933e+06	1.42726e+06	1.52279e+06	22512.6	111162	307527	142063	148013	153378
2.49_259.1530n	260.16	2.49397	pos	Glutaminyl-Leucine	85715	Organic acids and derivatives	Carboxylic acids and derivatives	Amino acids, peptides, and analogues			53.8	81.9	M+H, M+NH4, M+H-H2O	C11H21N3O4	-0.765591	4.68301	6.1247e-06	0.000178824	1.1708	2.25136	3.33974e+06	1.48343e+06	2.81843e+06	2.95824e+06	3.23853e+06	3.42086e+06	3.50791e+06	4.09449e+06	982666	1.45755e+06	1.57647e+06	1.53785e+06	1.55877e+06	1.78728e+06
7.53_1007.5734m/z	1007.57	7.52658	neg	PIM1(19:1(9Z)/16:2(9Z,12Z))	LMGP15010041	Lipids and lipid-like molecules	Glycerophospholipids	Glycerophosphoinositolglycans			38.9	0	M-H	C50H89O18P	1.97638	4.64542	5.17397e-07	2.92518e-05	1.75578	3.37709	2.51744e+06	745446	2.81457e+06	2.57064e+06	2.22368e+06	2.56934e+06	2.3855e+06	2.54091e+06	816986	1.18087e+06	966627	779618	417312	311262
4.28_231.1703m/z	231.17	4.28378	pos	Valyl-Leucine	HMDB0029131	Organic acids and derivatives	Carboxylic acids and derivatives	Amino acids, peptides, and analogues	***		50.9	57.1	M+H	C11H22N2O3	-0.253747	4.61705	7.38417e-09	1.42613e-06	1.66497	3.17107	2.4896e+06	785097	2.54044e+06	2.30005e+06	2.38954e+06	2.52821e+06	2.39443e+06	2.78491e+06	653426	560501	999151	929607	787101	780795
5.63_304.0944n	305.102	5.6293	pos	(R)-Heraclenol	HMDB0030745	Phenylpropanoids and polyketides	Coumarins and derivatives	Furanocoumarins			51.1	60	M+H, M+Na, M+NH4, M+K, M+H-H2O	C16H16O6	-1.0789	4.56105	3.4378e-06	0.000116036	-2.31506	0.200954	433084	2.15514e+06	469968	449771	428575	430814	396004	423372	1.79198e+06	3.01409e+06	1.80609e+06	1.9322e+06	2.2515e+06	2.13499e+06
1.36_203.1390m/z	203.139	1.36272	pos	Alanyl-Leucine	HMDB0028691	Organic acids and derivatives	Carboxylic acids and derivatives	Amino acids, peptides, and analogues	***		51.4	59.5	M+H	C9H18N2O3	-0.198907	4.54789	1.66242e-07	1.23816e-05	1.96264	3.89775	2.25724e+06	579113	2.06124e+06	2.02886e+06	2.08989e+06	2.25174e+06	2.25994e+06	2.85177e+06	524935	435758	675176	703255	576299	559255
8.67_558.2829n	557.276	8.67202	neg	Glycinoeclepin B	HMDB0037035	Lipids and lipid-like molecules	Prenol lipids	Sesquiterpenoids			50.5	59.5	M-H, M+FA-H	C31H42O9	-0.00393501	4.44206	1.56992e-06	6.40217e-05	0.781189	1.71855	3.90515e+06	2.27236e+06	4.26551e+06	4.12464e+06	3.60687e+06	3.79808e+06	3.72357e+06	3.91226e+06	2.79543e+06	2.45582e+06	2.2545e+06	2.15532e+06	2.01382e+06	1.95926e+06
4.37_176.0674n	175.06	4.37102	neg	2-Isopropylmalic acid	HMDB0000402	Lipids and lipid-like molecules	Fatty Acyls	Fatty acids and conjugates	***	C02504	51.1	63.7	M-H2O-H, M-H	C7H12O5	-6.37445	4.40743	2.78091e-10	2.16181e-07	2.83511	7.13598	1.81094e+06	253776	1.73104e+06	1.74571e+06	1.74602e+06	1.8652e+06	1.76051e+06	2.01716e+06	235573	423179	283194	297787	140864	142059
11.24_527.3360m/z	527.336	11.2431	pos	Theasapogenol E	HMDB0034518	Lipids and lipid-like molecules	Prenol lipids	Triterpenoids			56.8	91.3	M+Na	C30H48O6	3.29628	4.40608	0.000728252	0.00670963	-4.3097	0.0504256	96851.7	1.92069e+06	106469	153234	98220	73942	70077.2	79167.8	2.49794e+06	2.91023e+06	2.33717e+06	2.25182e+06	589867	937099
3.88_231.1701m/z	231.17	3.87813	pos	8-nonenoylglycine	HMDB0094813	Organic acids and derivatives	Carboxylic acids and derivatives	Amino acids, peptides, and analogues			48.9	47.7	M+NH4	C11H19NO3	-0.88294	4.40486	3.80885e-08	4.21106e-06	1.64657	3.13089	2.29901e+06	734299	2.21018e+06	2.04725e+06	2.15182e+06	2.35018e+06	2.35703e+06	2.67759e+06	551759	652622	888038	891567	728361	693449
6.42_308.1258n	307.119	6.42355	neg	Monocerin	68040	Unclassified	Unclassified	Unclassified			39.3	0	M-H, M+FA-H, 2M-H	C16H20O6	-0.540477	4.39294	6.31407e-07	3.35617e-05	-0.946667	0.51883	1.72581e+06	3.32636e+06	1.89466e+06	1.80904e+06	1.61865e+06	1.67939e+06	1.63494e+06	1.7182e+06	3.17162e+06	3.67871e+06	3.19519e+06	2.96199e+06	3.81403e+06	3.13662e+06
4.77_245.1859m/z	245.186	4.77347	pos	Leucyl-Isoleucine	HMDB0028932	Organic acids and derivatives	Carboxylic acids and derivatives	Amino acids, peptides, and analogues			48.1	43.4	M+H	C12H24N2O3	-0.284064	4.37326	5.90519e-08	5.71586e-06	1.67547	3.19424	2.25027e+06	704478	2.07282e+06	2.03216e+06	2.11282e+06	2.33716e+06	2.28069e+06	2.66599e+06	542010	611986	845239	849025	685092	693516
7.50_993.5934m/z	993.593	7.49813	neg	PIM1(19:1(9Z)/16:0)	LMGP15010039	Lipids and lipid-like molecules	Glycerophospholipids	Glycerophosphoinositolglycans			38.7	0	M-H2O-H	C50H93O18P	1.29918	4.36842	4.04965e-05	0.000733714	1.35416	2.55648	2.71169e+06	1.06071e+06	3.1629e+06	2.85525e+06	2.31531e+06	2.80295e+06	2.5029e+06	2.63086e+06	1.25505e+06	1.65226e+06	1.36619e+06	1.18665e+06	565470	338670
0.68_129.0426n	147.076	0.68175	pos	(R)-(+)-2-Pyrrolidone-5-carboxylic acid	63632	Unclassified	Unclassified	Unclassified			57	91.8	M+H, M+NH4	C5H7NO3	0.410704	4.34192	0.000375446	0.0039964	-0.948329	0.518232	1.86273e+06	3.59438e+06	2.06739e+06	1.79309e+06	1.92616e+06	1.71878e+06	1.77181e+06	1.89911e+06	4.97842e+06	3.72695e+06	3.50225e+06	3.72413e+06	2.71418e+06	2.92037e+06
2.40_245.1374n	246.145	2.39668	pos	Asparaginyl-Leucine	85650	Organic acids and derivatives	Carboxylic acids and derivatives	Amino acids, peptides, and analogues			53.8	81.7	M+H-H2O, M+H	C10H19N3O4	-0.475415	4.32094	0.000391392	0.00412204	1.01022	2.01422	3.50088e+06	1.73808e+06	2.56005e+06	2.80508e+06	3.29976e+06	3.72153e+06	4.1124e+06	4.50644e+06	1.21108e+06	2.2191e+06	1.74868e+06	1.77206e+06	1.5506e+06	1.92699e+06
8.83_492.2510n	493.258	8.83027	pos	Sophoraisoflavanone D	LMPK12050489	Lipids and lipid-like molecules	Polyketides	Flavonoids			48	46.9	M+H-H2O, M+H	C30H36O6	-0.447872	4.28063	0.000515471	0.00513515	0.502964	1.41712	5.70217e+06	4.02376e+06	5.98713e+06	6.36935e+06	5.06227e+06	5.59653e+06	5.57815e+06	5.61956e+06	3.75522e+06	4.81444e+06	3.77882e+06	3.42354e+06	4.96108e+06	3.40949e+06
7.88_1003.5426m/z	1003.54	7.88255	neg	CTX 3C	73486	Unclassified	Unclassified	Unclassified			39.2	0	M-H2O-H	C57H82O16	0.175487	4.27925	2.78709e-08	3.36562e-06	1.48807	2.80514	2.28773e+06	815549	2.43388e+06	2.38382e+06	1.92029e+06	2.24574e+06	2.32843e+06	2.41419e+06	874079	1.02519e+06	876840	739708	717071	660402
4.98_279.1703m/z	279.17	4.98367	pos	Isoleucyl-Phenylalanine	85820	Organic acids and derivatives	Carboxylic acids and derivatives	Amino acids, peptides, and analogues			52.1	63.7	M+H	C15H22N2O3	-0.0674373	4.25543	0.000131172	0.00179485	1.63913	3.11479	2.40465e+06	772011	1.59244e+06	1.86721e+06	2.1323e+06	2.67514e+06	2.88965e+06	3.27116e+06	548981	707786	783177	745820	790798	1.0555e+06
2.26_295.1286m/z	295.129	2.25715	pos	Phenylalanyl-Glutamate	HMDB0028994	Organic acids and derivatives	Carboxylic acids and derivatives	Amino acids, peptides, and analogues			51.2	60.5	M+H	C14H18N2O5	-0.749894	4.25385	0.00038548	0.00407877	1.60805	3.04839	2.50915e+06	823106	1.59346e+06	1.81762e+06	2.17653e+06	2.7528e+06	3.1877e+06	3.52676e+06	749415	929934	919467	1.04042e+06	603754	695649
6.51_531.2961m/z	531.296	6.50857	neg	Arlatin	HMDB0035740	Lipids and lipid-like molecules	Prenol lipids	Terpene lactones			47.9	53.3	2M-H	C15H22O4	-0.400509	4.20057	1.75057e-05	0.000393242	-0.554766	0.680767	3.23842e+06	4.75702e+06	3.66873e+06	3.325e+06	3.09029e+06	3.17617e+06	3.10329e+06	3.06706e+06	4.70994e+06	5.06136e+06	4.53772e+06	4.14014e+06	5.38331e+06	4.70965e+06
11.12_453.2858n	452.278	11.1159	neg	1-(2-methoxy-13-methyl-6Z-tetradecenyl)-sn-glycero-3-phosphoethanolamine	LMGP02060010	Lipids and lipid-like molecules	Glycerophospholipids	Glycerophosphoethanolamines			48.3	44	M-H, 2M-H	C21H44NO7P	0.479785	4.09019	6.99516e-07	3.62276e-05	1.34178	2.53464	2.27055e+06	895805	2.25321e+06	2.46984e+06	2.05443e+06	2.43861e+06	2.32706e+06	2.08013e+06	676736	1.22803e+06	1.11595e+06	1.00004e+06	735180	618896
11.20_495.3323n	496.34	11.2007	pos	LysoPC(0:0/16:0)	HMDB0240262	Lipids and lipid-like molecules	Glycerophospholipids	Glycerophosphocholines	***		38.8	0	M+H, M+Na	C24H50NO7P	-0.433451	4.06037	4.07429e-06	0.000131626	1.67634	3.19617	2.01496e+06	630429	2.054e+06	1.90418e+06	1.80455e+06	2.13534e+06	2.17665e+06	2.01504e+06	619638	950609	836111	958122	235279	182818
7.77_515.3011m/z	515.301	7.76883	neg	19alpha-19-Hydroxy-3,11-dioxo-12-ursen-28-oic acid	HMDB0038683	Organic oxygen compounds	Organooxygen compounds	Carbonyl compounds			53.3	72.1	M+FA-H	C29H42O5	-0.590641	4.0599	0.000789475	0.00713107	-0.819737	0.566545	2.03967e+06	3.60019e+06	2.44855e+06	1.98089e+06	1.99449e+06	2.07416e+06	1.87121e+06	1.8687e+06	4.29617e+06	4.19791e+06	4.14827e+06	3.68216e+06	2.54358e+06	2.73304e+06
4.49_265.1546m/z	265.155	4.4927	pos	Phenylalanyl-Valine	HMDB0029008	Organic acids and derivatives	Carboxylic acids and derivatives	Amino acids, peptides, and analogues			55.7	80.7	M+H	C14H20N2O3	-0.133048	4.05752	2.02129e-05	0.00044083	1.83014	3.55572	1.97737e+06	556111	1.34602e+06	1.68612e+06	1.83756e+06	2.11548e+06	2.31378e+06	2.56528e+06	400480	461752	528333	507197	689972	748934
2.81_260.1369n	261.144	2.81397	pos	gamma-Glutamylleucine	HMDB0011171	Organic acids and derivatives	Carboxylic acids and derivatives	Amino acids, peptides, and analogues	***		56.5	88.7	M+H-H2O, M+H	C11H20N2O5	-1.12206	4.02433	6.22471e-08	5.95561e-06	1.73486	3.32847	1.8878e+06	567166	1.71292e+06	1.61211e+06	1.97909e+06	2.00193e+06	1.85758e+06	2.16316e+06	451927	454408	713628	667020	555463	560553
2.65_237.1231m/z	237.123	2.6473	pos	L-Furosine	HMDB0029390	Organic acids and derivatives	Carboxylic acids and derivatives	Amino acids, peptides, and analogues			49	49	M+H-H2O	C12H18N2O4	-0.993897	3.9818	8.68473e-06	0.000232053	1.6718	3.18613	1.96096e+06	615470	1.52867e+06	1.72429e+06	1.83976e+06	2.09392e+06	2.14605e+06	2.4331e+06	461829	354551	566035	526515	844474	939417
13.76_770.4950m/z	770.495	13.7571	pos	PS(15:0/18:1(11Z))	HMDB0112283	Lipids and lipid-like molecules	Glycerophospholipids	Glycerophosphoserines			36.8	0	M+Na	C39H74NO10P	0.934875	3.91651	6.14056e-06	0.000179077	4.20612	18.4573	1.36394e+06	73897.3	2.02016e+06	1.39528e+06	1.31641e+06	1.36581e+06	959946	1.12607e+06	1790.9	72964.2	179900	20585.5	89571.3	78571.9
7.84_527.2650m/z	527.265	7.83987	neg	Physapubenolide	HMDB0033976	Lipids and lipid-like molecules	Steroids and steroid derivatives	Steroid lactones			54.9	81.4	M-H	C30H40O8	-0.124416	3.89356	0.000307684	0.00340024	0.328376	1.2556	6.741e+06	5.36875e+06	7.52974e+06	7.09693e+06	6.34648e+06	6.50168e+06	6.44437e+06	6.52682e+06	5.63966e+06	5.42251e+06	5.16094e+06	4.73215e+06	5.93877e+06	5.31848e+06
8.30_472.2460n	471.239	8.29922	neg	catechin 3-dodecanoate	LMPK12020288	Lipids and lipid-like molecules	Polyketides	Flavonoids			47.7	45.1	M-H, M+FA-H	C27H36O7	-0.320632	3.87549	4.61821e-05	0.000811073	0.936998	1.91454	2.75381e+06	1.43837e+06	2.89596e+06	2.85315e+06	2.61686e+06	2.76925e+06	2.66581e+06	2.72184e+06	2.09658e+06	1.56524e+06	1.57737e+06	1.56158e+06	801661	1.02777e+06
1.10_387.0365m/z	387.037	1.10268	neg	2-(2H-1,3-benzodioxol-5-yl)-2-oxoacetic acid	HMDB0129377	Organoheterocyclic compounds	Benzodioxoles	Unclassified			39.1	0	2M-H	C9H6O5	1.90328	3.85744	1.09611e-06	5.06818e-05	3.47	11.0809	1.3616e+06	122878	1.23688e+06	1.12448e+06	1.39185e+06	1.25002e+06	1.26253e+06	1.90382e+06	173744	225831	156344	140181	14142.3	27023.2
11.34_818.5335m/z	818.534	11.3417	pos	PS(20:3(8Z,11Z,14Z)/20:3(8Z,11Z,14Z))	LMGP03010611	Lipids and lipid-like molecules	Glycerophospholipids	Glycerophosphoserines			38.9	0	M+H-H2O	C46H78NO10P	0.577262	3.85049	7.73616e-05	0.00119758	0.968952	1.95742	2.69646e+06	1.37756e+06	2.94953e+06	2.9772e+06	2.69769e+06	2.4273e+06	2.69479e+06	2.43228e+06	798053	1.67059e+06	1.33957e+06	898305	1.8476e+06	1.71125e+06
5.18_279.1703m/z	279.17	5.1804	pos	Phenylalanyl-Isoleucine	HMDB0028998	Organic acids and derivatives	Carboxylic acids and derivatives	Amino acids, peptides, and analogues			53.7	72	M+H	C15H22N2O3	-0.220913	3.79715	1.0133e-09	5.04137e-07	1.81347	3.51486	1.61342e+06	459027	1.50664e+06	1.56442e+06	1.58347e+06	1.64776e+06	1.65426e+06	1.72395e+06	380487	306210	467785	455484	552125	592073
8.71_526.2564n	525.249	8.71475	neg	Ganosporeric acid A	LMST01010393	Lipids and lipid-like molecules	Fatty Acyls	Fatty acids and conjugates	**	C16526	38.7	0	M-H, 2M-H	C30H38O8	-0.418363	3.75177	5.8514e-05	0.000971043	0.480311	1.39504	4.30023e+06	3.0825e+06	4.62657e+06	4.57254e+06	3.80005e+06	4.27468e+06	4.22072e+06	4.30681e+06	3.33869e+06	3.09702e+06	2.76532e+06	2.61665e+06	3.51095e+06	3.16638e+06
1.29_261.1443m/z	261.144	1.29313	pos	Isoleucyl-Glutamate	HMDB0028906	Organic acids and derivatives	Carboxylic acids and derivatives	Amino acids, peptides, and analogues			48.5	47	M+H	C11H20N2O5	-0.767426	3.68132	6.04247e-07	3.26766e-05	1.79522	3.47069	1.56506e+06	450938	1.4116e+06	1.33352e+06	1.42275e+06	1.58304e+06	1.65002e+06	1.98945e+06	402726	418437	497686	544062	399066	443650
1.11_241.1544m/z	241.154	1.11252	pos	Cerulenin	LMFA08010013	Organoheterocyclic compounds	Epoxides	Oxirane carboxylic acids and derivatives		C12058	51.1	60.2	M+NH4	C12H17NO3	-1.17457	3.62289	5.72061e-07	3.1393e-05	0.669915	1.59098	2.94306e+06	1.84984e+06	3.23084e+06	3.02259e+06	2.92339e+06	2.8881e+06	2.84109e+06	2.75235e+06	1.92215e+06	2.15214e+06	1.65042e+06	1.80048e+06	1.81312e+06	1.76074e+06
1.14_247.1286m/z	247.129	1.14028	pos	Isoleucyl-Aspartate	85809	Organic acids and derivatives	Carboxylic acids and derivatives	Amino acids, peptides, and analogues			48.8	47.8	M+H	C10H18N2O5	-1.04655	3.56462	5.92355e-07	3.21734e-05	1.71959	3.29342	1.4953e+06	454025	1.30381e+06	1.32965e+06	1.39475e+06	1.51207e+06	1.54337e+06	1.88813e+06	436696	386279	533416	572172	405251	390338
9.98_486.3346n	485.327	9.97818	neg	(2xi,20beta)-2,20-Dihydroxy-3-oxo-12-ursen-28-oic acid	HMDB0036652	Lipids and lipid-like molecules	Prenol lipids	Triterpenoids			46.8	37	M-H, M+FA-H, 2M-H	C30H46O5	0.244308	3.55673	0.000240484	0.00281651	-1.7618	0.294879	486430	1.64959e+06	554071	521356	445130	403425	512396	482201	2.15689e+06	1.7938e+06	2.11417e+06	1.78384e+06	1.06822e+06	980612
7.53_502.3295n	501.322	7.52658	neg	Esculentic acid (Phytolacca)	HMDB0034639	Lipids and lipid-like molecules	Prenol lipids	Triterpenoids			46.6	34.6	M-H, M+FA-H, 2M-H	C30H46O6	0.116472	3.5501	0.00019526	0.00240673	-1.05104	0.482621	1.08679e+06	2.25184e+06	1.36257e+06	991926	1.00194e+06	1.25975e+06	937480	967055	2.76848e+06	2.15008e+06	2.72382e+06	2.19038e+06	2.18922e+06	1.48905e+06
1.21_219.1337m/z	219.134	1.2097	pos	Threoninyl-Valine	85967	Organic acids and derivatives	Carboxylic acids and derivatives	Amino acids, peptides, and analogues			54.1	73.8	M+H	C9H18N2O4	-0.847627	3.48815	4.96864e-07	2.8545e-05	1.80919	3.50447	1.39937e+06	399311	1.18848e+06	1.21851e+06	1.31403e+06	1.43036e+06	1.48779e+06	1.75705e+06	369174	323628	429539	461065	387153	425307
14.03_814.5570m/z	814.557	14.0269	pos	1,2-Distearoyl phosphatidyl serine	177	Unclassified	Unclassified	Unclassified			37.8	0	M+Na	C42H82NO10P	0.240093	3.46227	2.36271e-06	8.54856e-05	3.40086	10.5623	1.11765e+06	105815	1.3179e+06	1.10934e+06	1.19255e+06	1.39629e+06	730023	959808	20705.9	206956	83477.9	44924.2	60439.5	218387
9.43_518.2872m/z	518.287	9.42692	pos	PC(7:0/8:0)[U]	39975	Unclassified	Unclassified	Unclassified			38.6	0	M+Na	C23H46NO8P	3.77531	3.43717	0.000209865	0.00254141	1.53324	2.89435	1.62613e+06	561829	2.31989e+06	1.66136e+06	1.46067e+06	1.59783e+06	1.37077e+06	1.34626e+06	930360	630038	677808	692368	255845	184555
0.70_146.1175m/z	146.118	0.6956	pos	Acetylcholine	57	Organic nitrogen compounds	Organonitrogen compounds	Quaternary ammonium salts	**	C01996	50.7	55.3	M+H	C7H15NO2	-0.274943	3.42845	3.00056e-06	0.000103239	1.23592	2.35532	1.72913e+06	734139	1.9541e+06	1.77316e+06	1.78501e+06	1.69406e+06	1.62223e+06	1.54623e+06	955144	945086	797758	768095	447795	490954
2.34_217.1187m/z	217.119	2.34038	neg	Pantothenamide	HMDB0041313	Organic acids and derivatives	Carboxylic acids and derivatives	Amino acids, peptides, and analogues			48.4	48	M-H	C9H18N2O4	-3.20425	3.42793	6.72867e-08	6.30042e-06	1.47432	2.77854	1.48797e+06	535522	1.2697e+06	1.46912e+06	1.48061e+06	1.51928e+06	1.52431e+06	1.66477e+06	609693	442476	609862	671147	421093	458859
13.29_745.4664m/z	745.466	13.2863	neg	PI(P-16:0/14:1(9Z))	LMGP06030005	Lipids and lipid-like molecules	Glycerophospholipids	Glycerophosphoinositols			37.9	0	M-H2O-H	C39H73O12P	0.377277	3.40382	2.58848e-05	0.00052607	1.56696	2.9628	1.5135e+06	510836	1.6694e+06	1.77368e+06	1.65232e+06	1.45521e+06	1.46217e+06	1.06826e+06	211971	682850	834722	507376	474085	354011
14.37_748.5115m/z	748.511	14.3655	pos	PG(13:0/20:3(8Z,11Z,14Z))	78910	Lipids and lipid-like molecules	Glycerophospholipids	Glycerophosphoglycerols			36.9	0	M+NH4	C39H71O10P	-1.16087	3.36827	5.98931e-05	0.000989798	3.61693	12.2688	1.08698e+06	88596.6	1.78482e+06	998098	1.12424e+06	935934	899209	779566	1644.05	63743.8	249318	83241.1	56591.2	77041.1
10.90_997.6236m/z	997.624	10.9048	pos	PIM1(17:0/18:0)	LMGP15010012	Lipids and lipid-like molecules	Glycerophospholipids	Glycerophosphoinositolglycans			36.8	0	M+H-H2O	C50H95O18P	1.2998	3.31817	8.44382e-07	4.17463e-05	4.40802	21.2299	944963	44511.1	895580	838883	693757	1.24929e+06	902903	1.08937e+06	33814.3	5.30639e-05	74498.6	158753	5.30639e-05	5.30639e-05
3.26_231.1701m/z	231.17	3.26162	pos	Leucyl-Valine	HMDB0028942	Organic acids and derivatives	Carboxylic acids and derivatives	Amino acids, peptides, and analogues	***		52.3	66.1	M+H	C11H22N2O3	-1.02089	3.28987	5.06601e-05	0.000873461	1.66874	3.17937	1.38068e+06	434261	1.02714e+06	1.11475e+06	1.21178e+06	1.43433e+06	1.5697e+06	1.92637e+06	328279	492044	511050	502112	379424	392656
1.70_217.1545m/z	217.155	1.69837	pos	Valyl-Valine	HMDB0029140	Organic acids and derivatives	Carboxylic acids and derivatives	Amino acids, peptides, and analogues			52.2	63.9	M+H	C10H20N2O3	-0.575556	3.28258	1.49941e-06	6.22691e-05	1.76385	3.39603	1.26322e+06	371970	1.05857e+06	1.08823e+06	1.17874e+06	1.31451e+06	1.31971e+06	1.61958e+06	306699	306055	443279	464631	358706	352453
7.52_953.5602m/z	953.56	7.52145	pos	PIM1(16:0/16:1(9Z))	LMGP15010004	Lipids and lipid-like molecules	Glycerophospholipids	Glycerophosphoinositolglycans			38.4	0	M+H-H2O	C47H87O18P	0.459269	3.24924	2.22874e-05	0.000476717	1.63392	3.10356	1.33857e+06	431302	1.25076e+06	1.39534e+06	1.11445e+06	1.45269e+06	1.17559e+06	1.64259e+06	534631	752916	525431	411468	127767	235601
10.79_830.5557m/z	830.556	10.7852	neg	PS(P-20:0/17:2(9Z,12Z))	LMGP03030066	Lipids and lipid-like molecules	Glycerophospholipids	Glycerophosphoserines			48.4	50.6	M+FA-H	C43H80NO9P	0.534713	3.24123	6.90882e-06	0.000195078	2.06516	4.18481	1.14966e+06	274723	940612	1.22688e+06	920539	1.30023e+06	1.2229e+06	1.28682e+06	289863	351817	415186	481825	96468.2	13177.7
3.58_214.1568n	253.118	3.5849	pos	3R-hydroxy-5Z-dodecenoic acid	LMFA01050254	Lipids and lipid-like molecules	Fatty Acyls	Fatty Acids and Conjugates			48.8	46.1	M+H, M+K	C12H22O3	-0.509903	3.22835	4.33142e-06	0.000137084	1.07635	2.1087	1.6659e+06	790014	1.50076e+06	1.55779e+06	1.61523e+06	1.66568e+06	1.73476e+06	1.92118e+06	596484	616041	773888	744911	921652	1.08711e+06
4.05_244.1423n	267.134	4.04522	pos	Hydroxyprolyl-Isoleucine	HMDB0028866	Organic acids and derivatives	Carboxylic acids and derivatives	Amino acids, peptides, and analogues			53.5	70.1	M+H-H2O, M+Na	C11H20N2O4	0.0686476	3.22666	8.16938e-05	0.00124752	1.28896	2.44352	1.57597e+06	644961	1.31031e+06	1.27637e+06	1.41394e+06	1.62176e+06	1.75504e+06	2.07841e+06	478887	972667	668623	693791	489888	565908
10.41_313.2383m/z	313.238	10.4146	neg	9,10-DiHOME	LMFA02000229	Lipids and lipid-like molecules	Fatty Acyls	Fatty acids and conjugates			47.1	39.5	M-H	C18H34O4	-0.297246	3.20959	7.42213e-07	3.77572e-05	1.73941	3.33898	1.22803e+06	367786	1.0369e+06	1.21305e+06	1.1944e+06	1.30456e+06	1.4145e+06	1.20479e+06	404942	576295	422156	411183	211822	180321
10.92_519.3319n	542.321	10.919	pos	2-linoleoyl-sn-glycero-3-phosphocholine	HMDB0062711	Lipids and lipid-like molecules	Glycerophospholipids	Glycerophosphocholines			56.5	92.1	M+Na, M+K	C26H50NO7P	-1.15828	3.19949	1.12942e-05	0.000282366	1.95818	3.8857	1.16217e+06	299090	1.11059e+06	1.08482e+06	1.06759e+06	1.26431e+06	1.02857e+06	1.41717e+06	354823	366251	421054	575296	53435.7	23680
1.14_233.1493m/z	233.149	1.14028	pos	Propenoylcarnitine	LMFA07070104	Lipids and lipid-like molecules	Fatty Acyls	Fatty acid esters			39.1	0	M+NH4	C10H17NO4	-1.21173	3.18464	1.02049e-06	4.79879e-05	2.33637	5.0503	1.04403e+06	206726	853166	902608	958365	1.06351e+06	1.09765e+06	1.38887e+06	197177	159588	234209	249291	192951	207141
4.91_245.1859m/z	245.186	4.91355	pos	Leucyl-Leucine	HMDB0028933	Organic acids and derivatives	Carboxylic acids and derivatives	Amino acids, peptides, and analogues	***	C11332	51.1	58	M+H	C12H24N2O3	-0.0825596	3.17001	2.70227e-09	7.63883e-07	1.64216	3.12133	1.18529e+06	379741	1.32385e+06	1.09579e+06	1.18509e+06	1.14752e+06	1.14647e+06	1.21305e+06	289907	316603	446067	436177	396903	392788
0.75_380.0516m/z	380.052	0.748383	neg	1H-Benzimidazole, 5-(difluoromethoxy)-2-[[(3,4-dimethoxy-2-pyridinyl)methyl]sulfonyl]-	1700	Unclassified	Unclassified	Unclassified			36	0	M-H2O-H	C16H15F2N3O5S	-1.44186	3.15184	2.67699e-13	1.33185e-09	3.47424	11.1135	873380	78587.5	820612	882195	885926	904296	885287	861962	87255.9	82992.7	59606.5	56944.9	59568.6	125156
3.67_262.0951n	280.129	3.67462	pos	L-cis-Cyclo(aspartylphenylalanyl)	HMDB0031360	Organic acids and derivatives	Carboxylic acids and derivatives	Amino acids, peptides, and analogues			50.5	57.8	M+H, M+NH4	C13H14N2O4	-0.850304	3.1493	0.000140766	0.00188646	1.24023	2.36236	1.56089e+06	660733	1.11117e+06	1.23634e+06	1.44386e+06	1.7229e+06	1.85561e+06	1.99547e+06	483995	786507	703202	738273	573537	678886
9.21_445.2944m/z	445.294	9.21318	pos	Kammogenin	LMST01080040	Lipids and lipid-like molecules	Sterol Lipids	Sterols			53.2	72.2	M+H	C27H40O5	-0.996596	3.11967	6.37453e-06	0.000183959	-2.59284	0.16576	160548	968562	195600	143813	161606	168765	143034	150473	834612	1.06109e+06	794845	828013	896751	1.39606e+06
11.88_632.3918m/z	632.392	11.8775	pos	OA-PE	LMGP20020039	Lipids and lipid-like molecules	Glycerophospholipids	Oxidized glycerophospholipids			57	91	M+H-H2O	C32H60NO10P	-0.657146	3.1159	2.73379e-06	9.61894e-05	1.98924	3.97029	1.10277e+06	277755	1.23358e+06	1.04857e+06	1.14859e+06	1.21908e+06	890018	1.07677e+06	129040	609967	305071	214468	192840	215144
6.08_348.1436m/z	348.144	6.07982	pos	Aflatoxin B1 dialcohol	HMDB0011672	Organoheterocyclic compounds	Naphthofurans	Unclassified			49.2	51.7	M+NH4	C18H18O6	-1.73264	3.07484	6.05372e-10	3.76481e-07	-4.32332	0.0499517	39744.9	795667	49445.8	50385	37999.9	36216.6	32628.6	31793.9	905685	753639	746855	690045	810415	867365
11.89_768.4806n	769.488	11.8916	pos	PI(12:0/17:0)	80040	Lipids and lipid-like molecules	Glycerophospholipids	Glycerophosphoinositols			38.3	0	M+H, M+Na, M+NH4	C38H73O13P	2.18411	3.06936	7.87685e-07	3.93463e-05	1.49602	2.82063	1.18863e+06	421406	1.26598e+06	1.32583e+06	1.03532e+06	1.08626e+06	1.07284e+06	1.34558e+06	379587	576898	414938	347800	511524	297688
4.69_265.1545m/z	265.154	4.6898	pos	Valyl-Phenylalanine	HMDB0029134	Organic acids and derivatives	Carboxylic acids and derivatives	Amino acids, peptides, and analogues	***		52.7	66.7	M+H	C14H20N2O3	-0.678403	3.05973	8.93883e-07	4.36861e-05	1.69808	3.24469	1.11183e+06	342660	1.02527e+06	939117	1.02034e+06	1.14324e+06	1.15106e+06	1.39192e+06	263334	254252	430642	430682	325692	351362
1.20_260.1966m/z	260.197	1.19582	pos	Isoleucyl-Lysine	85818	Organic acids and derivatives	Carboxylic acids and derivatives	Amino acids, peptides, and analogues			54.1	75.3	M+H	C12H25N3O3	-0.938768	3.04354	1.75312e-05	0.000393242	-1.50381	0.35262	436721	1.2385e+06	515444	418368	398261	446904	428737	412610	1.52167e+06	949198	1.06974e+06	1.03811e+06	1.52226e+06	1.33005e+06
10.74_439.2694n	440.277	10.7356	pos	LysoPE(15:0/0:0)	62289	Lipids and lipid-like molecules	Glycerophospholipids	Glycerophosphoethanolamines			56.4	86.5	M+H, M+Na	C20H42NO7P	-1.07233	3.021	2.45849e-06	8.82501e-05	1.04077	2.05732	1.4645e+06	711846	1.7368e+06	1.49663e+06	1.40233e+06	1.45604e+06	1.39621e+06	1.29898e+06	724299	664161	872385	817435	666402	526397
5.63_303.0873m/z	303.087	5.6307	neg	2-phenyl-3,4-dihydro-2H-1-benzopyran-3,5,7-triol	HMDB0132266	Phenylpropanoids and polyketides	Flavonoids	Flavans			52.9	67.4	M+FA-H	C15H14O4	-0.337768	3.01118	1.68209e-08	2.38111e-06	-2.17202	0.2219	207569	935414	227142	218167	200903	207026	191334	200840	880498	1.12834e+06	826383	857092	973494	946682
4.58_245.1860m/z	245.186	4.57673	pos	Isoleucyl-Leucine	HMDB0028911	Organic acids and derivatives	Carboxylic acids and derivatives	Amino acids, peptides, and analogues			53.9	72.2	M+H	C12H24N2O3	0.00990462	3.00424	7.5251e-05	0.0011707	1.74111	3.34292	1.13749e+06	340269	793811	901983	950121	1.26841e+06	1.3732e+06	1.53742e+06	225999	377555	382590	394786	319455	341231
2.63_203.1389m/z	203.139	2.63325	pos	N-Acetylisoputreanine	HMDB0094713	Organic acids and derivatives	Carboxylic acids and derivatives	Amino acids, peptides, and analogues			50	60.8	M+H	C9H18N2O3	-0.449423	2.99786	9.89579e-05	0.00143622	0.745804	1.67691	1.93849e+06	1.15599e+06	2.01504e+06	1.92445e+06	1.89846e+06	1.8902e+06	1.88799e+06	2.01479e+06	970602	663950	1.24454e+06	1.16213e+06	1.41244e+06	1.48227e+06
1.13_205.1182m/z	205.118	1.12638	pos	N6-Acetyl-5S-hydroxy-L-lysine	HMDB0033891	Organic acids and derivatives	Carboxylic acids and derivatives	Amino acids, peptides, and analogues			54.8	76.2	M+H	C8H16N2O4	-0.573687	2.98695	1.54593e-06	6.34595e-05	1.57292	2.97507	1.11291e+06	374078	919527	994593	1.03283e+06	1.12262e+06	1.19237e+06	1.41551e+06	355591	312969	381652	425195	381064	387996
0.66_474.1463m/z	474.146	0.664717	neg	Aspoxicillin	69555	Unclassified	Unclassified	Unclassified			37.1	0	M-H2O-H	C21H27N5O7S	1.98862	2.96268	3.58828e-05	0.000666135	-0.933044	0.523752	834504	1.59332e+06	1.01539e+06	885014	884392	757637	772024	692571	1.9064e+06	1.80376e+06	1.6116e+06	1.55283e+06	1.42005e+06	1.26527e+06
1.17_189.1233m/z	189.123	1.16807	pos	N6-Acetyl-L-lysine	HMDB0000206	Organic acids and derivatives	Carboxylic acids and derivatives	Amino acids, peptides, and analogues	**	C02727	53	67.9	M+H	C8H16N2O3	-0.53971	2.93991	1.20766e-06	5.33715e-05	1.37205	2.58838	1.15987e+06	448106	1.01199e+06	1.04727e+06	1.07565e+06	1.15693e+06	1.21338e+06	1.45399e+06	407638	367150	483119	477901	487152	465675
0.70_237.0846n	276.048	0.6956	pos	N-Glycolyl-D-glucosamine	65915	Unclassified	Unclassified	Unclassified			38.9	0	M+H, M+K	C8H15NO7	-1.03779	2.92987	6.84859e-05	0.00109209	0.871071	1.82902	1.69765e+06	928174	2.01623e+06	1.75086e+06	1.68461e+06	1.63231e+06	1.54498e+06	1.55689e+06	1.11415e+06	1.22001e+06	919173	941760	561534	812420
1.10_244.0690n	243.062	1.10268	neg	Uridine	90	Nucleosides, nucleotides, and analogues	Pyrimidine nucleosides	Unclassified	**	C00299	56.9	88.5	M-H, M+FA-H	C9H12N2O6	-1.99837	2.89145	8.06758e-05	0.00123602	-0.779496	0.58257	1.01534e+06	1.74286e+06	923507	832983	1.02776e+06	923427	994913	1.38944e+06	1.93316e+06	2.01747e+06	1.65225e+06	1.72805e+06	1.4761e+06	1.65012e+06
0.76_327.0429m/z	327.043	0.7624	neg	Orange I	HMDB0032886	Benzenoids	Naphthalenes	Naphthols and derivatives			36	0	M-H	C16H12N2O4S	-4.84231	2.8627	1.01881e-08	1.74786e-06	5.22541	37.4115	683525	18270.4	771415	731411	775425	684153	582269	556479	36709.6	14304	21168.8	28413.9	3269.98	5756.51
1.02_771.7762m/z	771.776	1.01653	neg	Ergostane skeleton	57693	Unclassified	Unclassified	Unclassified			36.6	0	2M-H	C28H50	1.20491	2.85628	7.90061e-09	1.45582e-06	11.4569	2810.98	661148	235.202	772819	698489	724210	670591	563439	537341	5.30639e-05	1411.21	5.30639e-05	5.30639e-05	5.30639e-05	5.30639e-05
13.71_591.4609m/z	591.461	13.7143	pos	TG(10:0/13:0/8:0)	HMDB0071165	Lipids and lipid-like molecules	Glycerolipids	Triradylcglycerols			37.4	0	M+Na	C34H64O6	2.51299	2.81951	2.01864e-06	7.71361e-05	1.67684	3.19728	972964	304310	889756	1.12817e+06	1.07172e+06	925399	1.00077e+06	821960	205848	452042	464857	276861	217809	208441
1.40_189.1233m/z	189.123	1.40445	pos	Leucyl-Glycine	85833	Organic acids and derivatives	Carboxylic acids and derivatives	Amino acids, peptides, and analogues			48.7	53.3	M+H	C8H16N2O3	-0.181385	2.81527	0.000271286	0.00309849	1.79259	3.46437	1.02162e+06	294893	697482	760243	859288	1.05849e+06	1.20725e+06	1.54694e+06	251552	379833	302917	345545	231347	258162
10.36_932.6076m/z	932.608	10.3559	pos	PtdIns-(1-arachidonoyl, 2-arachidonoyl-d8)	96538	Unclassified	Unclassified	Unclassified			38	0	M+NH4	C49H71D8O13P	-2.45623	2.80281	3.274e-08	3.80579e-06	4.34197	20.2798	670717	33073.2	839361	684577	617934	632817	610453	639160	5.30639e-05	145571	35568.4	6249.3	5674.97	5375.72
10.43_337.2348m/z	337.235	10.4265	pos	(9Z)-(7S,8S)-Dihydroxyoctadecenoic acid	LMFA01050451	Lipids and lipid-like molecules	Fatty Acyls	Fatty Acids and Conjugates		C07355	52.2	65.7	M+Na	C18H34O4	-0.542218	2.79349	1.06086e-05	0.00026956	1.41892	2.67386	1.08417e+06	405469	1.00422e+06	1.11037e+06	1.14157e+06	1.08682e+06	1.11721e+06	1.04481e+06	458875	720276	440525	432163	163163	217811
7.46_991.5786m/z	991.579	7.45532	neg	PIM1(19:1(9Z)/16:1(9Z))	LMGP15010040	Lipids and lipid-like molecules	Glycerophospholipids	Glycerophosphoinositolglycans			36.5	0	M-H2O-H	C50H91O18P	2.13688	2.78007	4.51713e-06	0.000140982	1.35183	2.55235	1.05027e+06	411492	1.15885e+06	1.15433e+06	860056	1.07596e+06	942215	1.11024e+06	385099	586955	428428	497347	350813	220312
7.87_472.2460n	471.239	7.86825	neg	Lucidenic acid K	HMDB0035890	Lipids and lipid-like molecules	Prenol lipids	Triterpenoids			46.8	38.3	M-H, M+FA-H	C27H36O7	-0.293115	2.74924	6.04094e-05	0.000996309	0.71425	1.64063	1.69015e+06	1.03018e+06	1.82082e+06	1.81255e+06	1.55343e+06	1.65417e+06	1.63952e+06	1.66039e+06	1.37033e+06	1.09748e+06	1.11934e+06	1.01428e+06	784444	795209
10.48_471.2520m/z	471.252	10.4827	pos	20-Oxo-leukotriene E4	LMFA03020065	Lipids and lipid-like molecules	Fatty Acyls	Fatty acyl thioesters			47.1	46.1	M+NH4	C23H35NO6S	-0.756814	2.71702	4.02347e-05	0.000730568	0.706068	1.63135	1.67376e+06	1.026e+06	1.80014e+06	1.6942e+06	1.66026e+06	1.48315e+06	1.74022e+06	1.66462e+06	805580	1.3721e+06	1.0577e+06	1.09528e+06	960246	865081
12.11_754.5021n	737.499	12.105	pos	PI(O-16:0/13:0)	LMGP06020003	Lipids and lipid-like molecules	Glycerophospholipids	Glycerophosphoinositols			44.8	32.7	M+H-H2O, M+NH4, M+Na	C38H75O12P	3.35991	2.70551	6.23017e-05	0.00101585	0.886919	1.84922	1.37211e+06	741991	1.48981e+06	1.55472e+06	1.16906e+06	1.29771e+06	1.25606e+06	1.46528e+06	758956	999236	810270	686190	746357	450940
11.21_498.2826m/z	498.283	11.2148	pos	1-(2-methoxy-13-methyl-6Z-tetradecenyl)-sn-glycero-3-phosphoserine	LMGP03060006	Lipids and lipid-like molecules	Glycerophospholipids	Glycerophosphoserines			38.1	0	M+H	C22H44NO9P	-0.0193096	2.6799	5.60736e-06	0.000166454	2.97644	7.87043	685048	87040.7	823442	717194	513443	922099	555901	578212	119400	60280	139669	105124	53983.1	43788.3
2.28_485.0187m/z	485.019	2.27777	neg	Cyanophos	72206	Organic acids and derivatives	Organic phosphoric acids and derivatives	Phosphate esters		C14430	37	0	2M-H	C9H10NO3PS	4.56072	2.64709	3.41517e-05	0.000641857	-1.0322	0.488964	581961	1.19019e+06	632031	616181	611971	556502	565635	509448	1.51652e+06	1.10858e+06	1.27676e+06	1.24056e+06	911998	1.08675e+06
12.44_410.2428n	393.24	12.4381	pos	PA(0:0/16:0)	LMGP10050042	Lipids and lipid-like molecules	Glycerophospholipids	Glycerophosphates	**	C00416	44.5	29.7	M+H-H2O, M+H	C19H39O7P	-1.30923	2.64665	0.000672159	0.00631921	0.98119	1.97409	1.3176e+06	667447	1.77768e+06	1.35112e+06	1.226e+06	1.33547e+06	1.23286e+06	982485	557812	510568	1.05415e+06	696842	586795	598515
1.13_260.1603m/z	260.16	1.12638	pos	Isoleucyl-Glutamine	HMDB0028905	Organic acids and derivatives	Carboxylic acids and derivatives	Amino acids, peptides, and analogues			46	36.6	M+H	C11H21N3O4	-0.738649	2.61652	0.000324859	0.00356314	0.929641	1.9048	1.30487e+06	685040	1.25103e+06	1.26352e+06	1.2016e+06	1.29326e+06	1.24193e+06	1.57785e+06	579385	391016	560743	596297	974938	1.00786e+06
7.90_861.5369m/z	861.537	7.89692	neg	1-(9Z-octadecenoyl)-2-(5Z,8Z,11Z,14Z-eicosatetraenoyl)-3-O-alpha-D-glucuronyl-sn-glycerol	LMGL05010002	Unclassified	Unclassified	Unclassified			39.3	0	M+FA-H	C47H76O11	-0.0640519	2.60949	0.000279895	0.00316772	0.628482	1.54594	1.81093e+06	1.17141e+06	1.57971e+06	1.82808e+06	1.72519e+06	1.81186e+06	1.95359e+06	1.96713e+06	970452	1.62226e+06	1.00451e+06	995430	1.22328e+06	1.21253e+06
9.22_444.2875n	489.286	9.21827	neg	1,25-Dihydroxyvitamin D3-26,23-lactone	HMDB0000969	Lipids and lipid-like molecules	Steroids and steroid derivatives	Vitamin D and derivatives			51.7	62.1	M-H, M+FA-H	C27H40O5	-0.175276	2.60193	1.12677e-08	1.85626e-06	-2.67404	0.156687	100418	640883	127957	91461.9	99950.7	105200	88658.3	89280	672283	678958	584525	579946	566793	762793
6.43_308.1255n	291.122	6.42787	pos	Mono-(2-ethyl-5-carboxypentyl) phthalate	HMDB0094647	Benzenoids	Benzene and substituted derivatives	Benzoic acids and derivatives			49.5	53	M+H-H2O, M+Na, M+H	C16H20O6	-1.44303	2.59357	0.000298777	0.00332693	-1.20002	0.435271	467126	1.07319e+06	497619	486232	443231	479450	456576	439647	815253	1.21164e+06	890242	824542	1.20499e+06	1.49244e+06
0.68_104.0710m/z	104.071	0.68175	pos	Tromethamine	HMDB0240288	Organic nitrogen compounds	Organonitrogen compounds	Amines		C07182	38.1	0	M+H-H2O	C4H11NO3	3.5252	2.58795	6.56578e-05	0.0010551	1.16014	2.23479	1.07488e+06	480974	1.22984e+06	1.14008e+06	1.15129e+06	1.02413e+06	959821	944082	551767	672174	593206	585467	261623	221607
8.44_502.3302n	501.323	8.44343	neg	22-Deoxoisocucurbitacin D	HMDB0034704	Lipids and lipid-like molecules	Steroids and steroid derivatives	Cucurbitacins			38.2	0	M-H, M+FA-H	C30H46O6	1.55739	2.58758	0.000465298	0.00471669	-1.43111	0.370846	372019	1.00316e+06	459495	330353	391964	394162	325025	331115	1.39126e+06	1.02424e+06	1.12299e+06	1.13885e+06	813787	527839
2.23_203.1390m/z	203.139	2.22925	pos	ALANYL-dl-LEUCINE	44268	Unclassified	Unclassified	Unclassified			52.3	72.5	M+H	C9H18N2O3	-0.296782	2.57868	2.5111e-05	0.000518239	1.13237	2.19218	1.05317e+06	480423	898688	945100	943890	1.05557e+06	1.1375e+06	1.3383e+06	331939	460908	480154	447213	539756	622568
8.99_398.2896m/z	398.29	8.98602	pos	trans-2,3-Didehydro-16,16-dimethyl-PGE1	3014	Unclassified	Unclassified	Unclassified			38.2	0	M+NH4	C22H36O5	-1.37012	2.57174	3.25477e-08	3.80121e-06	1.94342	3.84615	726453	188878	747837	808074	717703	685441	695452	704212	152254	326820	207734	185920	133792	126747
12.44_791.5079m/z	791.508	12.4381	pos	PI(16:1(9Z)/16:0)	LMGP06010175	Lipids and lipid-like molecules	Glycerophospholipids	Glycerophosphoinositols			46.5	39	M+H-H2O	C41H77O13P	1.24093	2.56324	0.000849722	0.00753572	0.572664	1.48727	1.87673e+06	1.26187e+06	2.06613e+06	2.26927e+06	1.70693e+06	1.61402e+06	1.72159e+06	1.88244e+06	1.16739e+06	1.61089e+06	1.31145e+06	1.07712e+06	1.32146e+06	1.08289e+06
12.31_409.2360m/z	409.236	12.3141	neg	LysoPA(0:0/16:0)	HMDB0007849	Lipids and lipid-like molecules	Glycerophospholipids	Glycerophosphates			42.5	16.9	M-H	C19H39O7P	-0.0766016	2.51746	0.000373078	0.00398313	0.940256	1.91887	1.19101e+06	620685	1.33523e+06	1.30836e+06	1.14836e+06	1.29072e+06	1.14346e+06	919941	427398	421776	995793	715776	614674	548691
6.51_310.1415n	309.134	6.50857	neg	tetranor-PGDM lactone	96507	Unclassified	Unclassified	Unclassified			45.2	30.2	M-H, M+FA-H, 2M-H	C16H22O6	-0.560291	2.4963	0.000427751	0.00442947	-0.430789	0.741856	1.69368e+06	2.28303e+06	1.80842e+06	1.75039e+06	1.50358e+06	1.61811e+06	1.75659e+06	1.72498e+06	2.2119e+06	2.43703e+06	2.23357e+06	1.92452e+06	2.68663e+06	2.20453e+06
9.04_708.4239m/z	708.424	9.0427	pos	PS(14:1(9Z)/18:4(6Z,9Z,12Z,15Z))	LMGP03010124	Lipids and lipid-like molecules	Glycerophospholipids	Glycerophosphoserines			36.1	0	M+H-H2O	C38H64NO10P	0.61673	2.48236	0.000184455	0.00231275	1.60159	3.03478	814968	268543	928941	1.00899e+06	778329	699684	739256	734611	108831	200482	173178	142528	629535	356702
0.68_781.2017m/z	781.202	0.67865	neg	Macarpine	64391	Unclassified	Unclassified	Unclassified			38.9	0	2M-H	C22H17NO6	-2.79786	2.46293	2.52111e-05	0.000518246	-0.911051	0.531797	601928	1.13187e+06	619487	715269	630038	621968	431874	592931	1.40091e+06	1.06309e+06	1.21529e+06	1.07206e+06	1.04119e+06	998707
0.72_475.1304m/z	475.13	0.720533	neg	3-Deoxy-D-manno-octulosonate	63650	Unclassified	Unclassified	Unclassified			38.7	0	2M-H	C8H14O8	-0.107219	2.44591	0.000293301	0.00328334	-0.940313	0.52112	604656	1.1603e+06	745527	701044	625744	540489	549658	465472	1.39701e+06	1.20275e+06	1.34736e+06	1.24871e+06	932143	833825
6.08_302.0789n	301.072	6.0791	neg	4-{[3-(hydroxymethyl)-3-methyloxiran-2-yl]methoxy}-7H-furo[3,2-g]chromen-7-one	HMDB0129419	Phenylpropanoids and polyketides	Coumarins and derivatives	Furanocoumarins			45.6	30.9	M-H, M+FA-H, 2M-H	C16H14O6	-0.339228	2.41369	4.65034e-08	4.70251e-06	-4.40503	0.0472013	23567.1	499288	27134	31429.5	21331.1	22715.9	18205.3	20586.6	468949	437172	453531	438743	627078	570254
10.88_412.2821n	395.279	10.8766	pos	3-methoxy Limaprost	45111	Unclassified	Unclassified	Unclassified			39.7	5.5	M+H-H2O, M+K	C23H40O6	-0.978973	2.3793	0.000345436	0.00374915	-1.06033	0.479523	499741	1.04216e+06	510351	556795	465342	435213	522330	508414	1.21948e+06	621905	908884	1.13217e+06	1.30681e+06	1.06374e+06
8.63_546.3058m/z	546.306	8.63173	pos	3β-ACETOXYDEOXODIHYDROGEDUNIN	43759	Unclassified	Unclassified	Unclassified			38.8	0	M+NH4	C30H40O8	-0.693814	2.37091	0.00057189	0.00557022	0.669272	1.59027	1.4013e+06	881168	1.53987e+06	1.49126e+06	1.26329e+06	1.33115e+06	1.25293e+06	1.52928e+06	942008	1.18629e+06	813224	779639	1.01691e+06	548934
0.65_214.0478m/z	214.048	0.650833	neg	sn-glycero-3-Phosphoethanolamine	HMDB0059660	Lipids and lipid-like molecules	Glycerophospholipids	Glycerophosphoethanolamines			49.6	54.4	M-H	C5H14NO6P	-3.57476	2.3601	2.71757e-06	9.5754e-05	0.917149	1.88838	997874	528429	1.01547e+06	1.01756e+06	970719	1.07758e+06	936980	968938	710782	579273	546187	497701	399810	436819
7.08_1007.5728m/z	1007.57	7.08363	neg	PIM1(19:2(9Z,12Z)/16:1(9Z))	LMGP15010046	Lipids and lipid-like molecules	Glycerophospholipids	Glycerophosphoinositolglycans			38.4	0	M-H	C50H89O18P	1.37316	2.34562	0.000312484	0.00344716	0.983274	1.97695	1.01304e+06	512426	1.15442e+06	1.0696e+06	857782	1.00826e+06	945603	1.04257e+06	570026	772379	643513	536250	336543	215843
2.66_231.1345m/z	231.134	2.65965	neg	Threoninyl-Leucine	HMDB0029065	Organic acids and derivatives	Carboxylic acids and derivatives	Amino acids, peptides, and analogues			49.1	50.7	M-H	C10H20N2O4	-2.41266	2.34121	4.70273e-07	2.72058e-05	1.95011	3.86404	607416	157197	491647	541401	567115	639170	657029	748131	127990	116729	184290	175043	158652	180479
1.64_259.1649m/z	259.165	1.64253	pos	N-(3-oxo-octanoyl)-homoserine lactone	LMFA08030004	Lipids and lipid-like molecules	Fatty Acyls	Fatty amides		C11841	36.5	9.05	M+NH4	C12H19NO4	-1.27156	2.33812	2.33253e-07	1.60866e-05	1.71397	3.28062	636748	194094	621682	581732	560314	644050	622608	790100	188727	137933	188573	196010	245521	207798
13.42_464.3499n	465.357	13.4155	pos	3α,7α,12α-Trihydroxy-24-methyl-5β-Cholestan-26-oic acid	43149	Unclassified	Unclassified	Unclassified			38.2	0	M+H, M+Na	C28H48O5	-0.526014	2.32986	1.2882e-06	5.57307e-05	1.68224	3.20925	666188	207583	665130	698715	677079	602113	677387	676705	115709	394662	161648	118383	212564	242535
2.25_293.1143m/z	293.114	2.24728	neg	gamma-Glutamylphenylalanine	HMDB0000594	Organic acids and derivatives	Carboxylic acids and derivatives	Amino acids, peptides, and analogues			53.9	74.4	M-H	C14H18N2O5	0.179335	2.29738	0.000838994	0.00746185	1.89472	3.71849	694334	186724	373043	463250	578246	807226	946773	997462	171110	206334	222324	249251	126941	144386
5.32_313.1545m/z	313.154	5.32138	pos	Phenylalanylphenylalanine	HMDB0013302	Organic acids and derivatives	Carboxylic acids and derivatives	Amino acids, peptides, and analogues			54	74.3	M+H	C18H20N2O3	-0.58679	2.26068	2.37182e-08	3.04131e-06	1.59595	3.02293	617571	204295	590840	598856	584738	625464	654242	651284	153336	153577	195623	173923	263382	285930
1.08_246.1446m/z	246.145	1.08475	pos	Isoleucyl-Asparagine	85808	Organic acids and derivatives	Carboxylic acids and derivatives	Amino acids, peptides, and analogues			46.9	44.1	M+H	C10H19N3O4	-0.856418	2.24769	9.61403e-05	0.00140516	0.792226	1.73174	1.06042e+06	612339	940830	958144	984839	1.06908e+06	1.0913e+06	1.3183e+06	526110	551962	535130	566744	722481	771609
9.93_602.3450n	603.352	9.92658	pos	Avermectin B2a aglycone	63701	Unclassified	Unclassified	Unclassified			42.2	17.9	M+H, M+K, M+NH4, M+Na	C34H50O9	-0.724225	2.24766	2.50229e-06	8.95638e-05	1.37348	2.59094	690226	266400	800942	724200	666959	658956	612513	677786	285504	404727	307893	251441	170515	178320
10.78_542.3209m/z	542.321	10.7779	pos	PC(18:2(9Z,12Z)/0:0)[U]	40302	Unclassified	Unclassified	Unclassified			37.9	0	M+Na	C26H50NO7P	-1.49597	2.23852	0.000708303	0.00657327	1.49271	2.81416	721441	256361	570079	793679	637245	893231	662759	771654	330481	279787	374931	524119	28846.4	5.30639e-05
2.39_244.1299m/z	244.13	2.38753	neg	Asparaginyl-Isoleucine	HMDB0028734	Organic acids and derivatives	Carboxylic acids and derivatives	Amino acids, peptides, and analogues			51.5	61.9	M-H	C10H19N3O4	-1.643	2.23079	0.000124947	0.00173158	1.16253	2.23849	815436	364279	591158	659735	757854	893383	968003	1.02248e+06	296764	449873	388442	393705	303016	353877
6.91_536.2499m/z	536.25	6.90815	neg	Enkephalin L	HMDB0001045	Organic acids and derivatives	Carboxylic acids and derivatives	Amino acids, peptides, and analogues			38.1	0	M-H2O-H	C28H37N5O7	-2.80717	2.22671	2.72775e-05	0.0005459	0.928088	1.90275	904941	475596	954331	943828	874241	946013	854944	856289	610136	575754	515782	543949	312913	295039
2.48_258.1457m/z	258.146	2.48235	neg	Hydroxyprolyl-Lysine	HMDB0028868	Organic acids and derivatives	Carboxylic acids and derivatives	Amino acids, peptides, and analogues			47.7	43.1	M-H	C11H21N3O4	-0.804372	2.22351	4.40896e-07	2.59284e-05	1.38409	2.61007	657499	251908	555996	601498	640471	684973	689914	772143	200281	198782	287190	282547	258826	283823
3.00_340.1863m/z	340.186	3.0013	pos	Xamoterol	69212	Unclassified	Unclassified	Unclassified			40.5	11.5	M+H	C16H25N3O5	-1.04808	2.20061	0.000916116	0.00797107	0.893822	1.85809	1.00934e+06	543215	1.01953e+06	1.18906e+06	1.02547e+06	921424	1.02905e+06	871518	586443	809782	653560	656936	307060	245506
1.16_245.1139m/z	245.114	1.1582	neg	Leucyl-Aspartate	HMDB0028925	Organic acids and derivatives	Carboxylic acids and derivatives	Amino acids, peptides, and analogues			47	39.9	M-H	C10H18N2O5	-1.60757	2.20008	2.51245e-05	0.000518239	2.02313	4.06464	554660	136460	411260	419934	495657	601592	657823	741695	134860	125254	173842	191027	97791.4	95985.9
6.77_368.0984m/z	368.098	6.7653	neg	HDMBOA-Glc	HMDB0037265	Organic oxygen compounds	Organooxygen compounds	Carbohydrates and carbohydrate conjugates			41.1	10.6	M-H2O-H	C16H21NO10	-0.783875	2.19064	7.99141e-05	0.00122637	-0.549734	0.683146	925065	1.35413e+06	975680	948180	825561	917212	979474	904283	1.4275e+06	1.5364e+06	1.43443e+06	1.28048e+06	1.35367e+06	1.09227e+06
9.20_1107.5634m/z	1107.56	9.19903	pos	Neomacrostemonoside D	89838	Lipids and lipid-like molecules	Steroids and steroid derivatives	Steroidal glycosides			37.1	0	M+H	C53H86O24	4.69061	2.17612	9.88718e-05	0.00143581	-1.04637	0.484185	389826	805117	458788	401974	413586	329372	388458	346778	940088	956100	822625	869259	551430	691198
1.10_389.0333m/z	389.033	1.10268	neg	Carbocysteine sulfoxide	1527	Unclassified	Unclassified	Unclassified			38.3	0	2M-H	C5H9NO5S	0.701529	2.16619	3.17817e-07	2.06565e-05	3.61786	12.2768	420635	34262.6	375449	362671	423796	400444	391178	570274	43635.2	62671.5	44165.3	41263.2	2056.94	11783.1
11.54_634.4073m/z	634.407	11.5386	pos	OON-PE	LMGP20020038	Lipids and lipid-like molecules	Glycerophospholipids	Oxidized glycerophospholipids			38.3	0	M+H	C32H60NO9P	-0.86002	2.15949	0.000236703	0.00278009	1.55287	2.93401	653911	222873	858655	544514	570672	741605	568238	639782	103906	494586	260545	195518	145363	137318
0.79_217.0477m/z	217.048	0.790333	neg	bis(4-fluorophenyl)-Methanone	2735	Unclassified	Unclassified	Unclassified			37.3	0	M-H	C13H8F2O	2.95915	2.15794	0.000113669	0.00160844	1.529	2.88587	640153	221824	794533	672042	674649	590506	597368	511819	425101	249590	231157	288005	76280	60807.9
0.72_219.1338m/z	219.134	0.7233	pos	Serylleucine	HMDB0029043	Organic acids and derivatives	Carboxylic acids and derivatives	Amino acids, peptides, and analogues	***		38.9	0	M+H	C9H18N2O4	-0.841162	2.15442	9.42524e-06	0.000247323	1.78881	3.45529	553632	160228	429235	471904	500642	575205	602693	742115	99268.8	147665	185634	172366	166203	190229
7.46_519.2600m/z	519.26	7.45532	neg	Withaperuvin D	HMDB0030116	Lipids and lipid-like molecules	Steroids and steroid derivatives	Steroid lactones			40.8	11.7	M-H	C28H40O9	0.111787	2.15418	2.94714e-05	0.000578636	0.952795	1.93562	830232	428923	922991	876898	781286	814406	786371	799441	599356	506026	444970	451091	301689	270409
12.48_480.3446n	503.334	12.4804	pos	26-Hydroxycastasterone	73405	Unclassified	Unclassified	Unclassified			37.7	0	M+H, M+Na	C28H48O6	-0.982307	2.15142	2.48657e-07	1.67178e-05	1.9426	3.84399	517406	134602	501480	524084	477027	520798	572431	508618	108315	272103	133124	116024	102372	75671.8
0.68_490.1762m/z	490.176	0.68175	pos	4-O-Methyl-a-D-glucosyl-(1->2)-b-D-xylosyl-(1->4)-D-xylose	HMDB0039742	Organic oxygen compounds	Organooxygen compounds	Carbohydrates and carbohydrate conjugates			38.4	0	M+NH4	C17H28O15	-0.953995	2.13294	0.000121785	0.00170006	-1.53977	0.34394	210027	610651	254906	174137	236061	180562	175924	238573	831621	482182	539236	541840	479707	789318
4.17_294.1215n	295.129	4.17155	pos	Hydroxyprolyl-Tyrosine	85781	Organic acids and derivatives	Carboxylic acids and derivatives	Amino acids, peptides, and analogues			50.5	60.2	M+H-H2O, M+H	C14H18N2O5	-0.250509	2.1273	7.23116e-08	6.63773e-06	1.8229	3.53793	514030	145291	452250	449284	520400	542204	523901	596140	112889	127968	187599	185663	121618	136011
1.04_192.0268n	215.016	1.0432	pos	D-Glucaro-1,4-lactone	HMDB0041862	Organoheterocyclic compounds	Lactones	Gamma butyrolactones			44	24.6	M+Na, M+K, M+NH4	C6H8O7	-1.00391	2.12175	1.43363e-06	6.00386e-05	-2.05135	0.241259	120378	498957	167073	176388	132955	86276.1	92554.9	67019.6	424127	399288	556635	474598	535195	603900
12.48_535.3390m/z	535.339	12.4804	pos	3alpha-Acetoxy-11-keto-beta-boswellic acid	HMDB0036672	Lipids and lipid-like molecules	Prenol lipids	Triterpenoids			41.5	13.1	M+Na	C32H48O5	-0.700915	2.11914	0.000129582	0.00177798	-6.25276	0.0131139	5304.71	404511	4097.36	13517.6	1142.22	1857.26	2519.48	8694.37	678440	380686	329952	472598	191672	373719
0.68_476.1606m/z	476.161	0.68175	pos	ICI D1694	69021	Organic acids and derivatives	Carboxylic acids and derivatives	Amino acids, peptides, and analogues		C11372	36.5	0	M+NH4	C21H22N4O6S	1.6226	2.10341	0.000607915	0.00585236	-1.43916	0.368781	243892	661345	347942	247039	260222	221153	162611	224383	931291	393171	568338	588919	630057	856293
13.07_699.3881m/z	699.388	13.0733	neg	OKODA-PG	LMGP20060033	Lipids and lipid-like molecules	Glycerophospholipids	Oxidized glycerophospholipids			48.3	51.8	M-H2O-H	C36H63O12P	0.374396	2.10147	8.41409e-05	0.00127763	1.06567	2.09315	770736	368219	752184	813617	951901	766523	741638	598555	314690	508171	471946	386311	267792	260404
5.63_260.1045n	259.097	5.6307	neg	(E)-Suberenol	HMDB0030690	Phenylpropanoids and polyketides	Coumarins and derivatives	Unclassified			51.1	59.5	M-H2O-H, M-H	C15H16O4	-1.29929	2.09455	1.07732e-07	8.82865e-06	-2.17705	0.221127	100708	455431	110134	107712	97470.1	98002.5	90963.8	99965.2	444629	585314	411220	438072	433099	420255
10.79_482.3238m/z	482.324	10.7919	pos	1-(11Z-eicosenoyl)-glycero-3-phosphate	HMDB0062305	Lipids and lipid-like molecules	Glycerophospholipids	Glycerophosphates			38.3	0	M+NH4	C23H45O7P	-0.727023	2.09219	4.37479e-05	0.000779565	1.61921	3.07206	565275	184005	530992	554889	559105	597431	549755	599479	175900	285879	245780	342066	40200	14204.6
6.22_370.1141m/z	370.114	6.22298	neg	4-(2-amino-3-hydroxyphenyl)-4-oxobutanoic acid O-glucoside	HMDB0062374	Organic oxygen compounds	Organooxygen compounds	Carbohydrates and carbohydrate conjugates			39.1	0.634	M-H	C16H21NO9	-0.78792	2.09103	7.57199e-05	0.00117578	0.685604	1.60837	1.00424e+06	624383	1.18979e+06	1.0483e+06	1.01177e+06	981919	887101	906580	734456	540421	711420	659511	603464	497027
1.30_259.1298m/z	259.13	1.29717	neg	gamma-Glutamylisoleucine	HMDB0011170	Organic acids and derivatives	Carboxylic acids and derivatives	Amino acids, peptides, and analogues			48.8	47.5	M-H	C11H20N2O5	-0.617702	2.08882	2.14306e-06	8.05299e-05	2.04799	4.1353	479720	116006	386721	397507	447012	493719	535098	618267	103795	109509	139056	156807	97031.3	89839.5
0.81_476.1606m/z	476.161	0.806367	pos	FMLP	43541	Unclassified	Unclassified	Unclassified			36.3	0	M+K	C21H31N3O5S	-2.26055	2.08262	0.000993118	0.00849546	-1.24124	0.423008	299994	709193	439667	348553	330572	236321	217497	227357	805860	588666	633884	545129	608170	1.07345e+06
5.86_482.2664n	463.249	5.86405	neg	PG(16:1(9Z)/0:0)	80001	Lipids and lipid-like molecules	Glycerophospholipids	Glycerophosphoglycerols			38.3	0	M-H2O-H, 2M-H	C22H43O9P	4.01561	2.04137	4.19925e-05	0.000754358	3.08914	8.50991	413835	48629.7	249504	345923	332805	473035	531861	549879	33078.4	122785	61853.1	63842.3	6602.98	3616.44
2.30_249.1266m/z	249.127	2.29905	pos	3-hydroxy-estra-1,3,5(10),6,8-pentaen-17-one	41816	Unclassified	Unclassified	Unclassified			36.8	0	M+H-H2O	C18H18O2	-3.03904	2.03805	3.80334e-09	9.01065e-07	2.06231	4.17655	438038	104880	452245	391085	428702	426000	422147	508048	85661.5	85718.1	122653	127512	103222	104515
3.33_293.1492m/z	293.149	3.33433	pos	Dubinidine	68474	Unclassified	Unclassified	Unclassified			38.6	0	M+NH4	C15H17NO4	-1.23793	2.03612	3.30104e-07	2.10555e-05	2.49624	5.64213	410767	72803.5	338407	396276	364733	427681	429622	507882	46899	43451	58262.4	52375.4	134542	101291
4.14_262.1296m/z	262.13	4.14053	neg	O-propanoyl-D-carnitine	LMFA07070099	Lipids and lipid-like molecules	Fatty Acyls	Fatty esters			39.7	0.0156	M+FA-H	C10H19NO4	0.0202311	2.03091	1.27201e-12	4.52035e-09	3.52708	11.5281	361513	31359.3	384211	346171	375012	357581	350746	355358	33140.5	49297.8	34445.4	35478	17068.5	18725.9
10.38_676.2979m/z	676.298	10.3806	neg	Mesaconitine	67132	Unclassified	Unclassified	Unclassified			39.3	0	M+FA-H	C33H45NO11	0.634362	2.02644	2.59782e-09	7.51435e-07	3.21052	9.25686	366581	39601	419670	407712	320049	351104	332183	368766	31486.5	50783.1	44003.3	38600.2	37637	35095.9
8.83_1095.4996m/z	1095.5	8.83027	pos	Aeruginopeptin 917S-A	71079	Unclassified	Unclassified	Unclassified			36.4	0	M+Na	C54H72N8O15	-1.20014	2.02482	4.51142e-06	0.000140982	0.721406	1.64879	876411	531549	955373	954434	791102	861471	835869	860220	572174	650247	471608	479431	510003	505830
2.81_259.1297m/z	259.13	2.80572	neg	Glutamylisoleucine	HMDB0028822	Organic acids and derivatives	Carboxylic acids and derivatives	Amino acids, peptides, and analogues			49.1	48.4	M-H	C11H20N2O5	-0.800819	2.02098	8.44121e-08	7.26587e-06	1.88382	3.69051	456705	123751	398975	395908	458723	478476	471073	537073	108945	108902	161187	155175	103977	104322
5.87_464.2553n	465.263	5.8656	pos	(-)-Jolkinol B	53683	Lipids and lipid-like molecules	Prenol lipids	Isoprenoids			48.3	51.2	M+H, M+Na, M+H-H2O	C29H36O5	-2.0833	1.98919	0.000171342	0.00218692	2.71899	6.58414	425830	64675.2	243956	319994	348644	509572	525368	607446	40455.7	175022	56652.2	64975.3	25470	25475.9
0.67_134.0448m/z	134.045	0.667883	pos	L-Aspartic Acid	15	Organic acids and derivatives	Carboxylic acids and derivatives	Amino acids, peptides, and analogues	**	C00049	57.2	88.4	M+H	C4H7NO4	0.0676076	1.98366	7.47006e-06	0.000208091	-0.757242	0.591626	475915	804419	558545	508690	482411	429368	423426	453053	902942	867900	742837	705916	753461	853457
12.15_524.3716m/z	524.372	12.1478	pos	LysoPC(18:0)	HMDB0010384	Lipids and lipid-like molecules	Glycerophospholipids	Glycerophosphocholines	***	C04230	38.2	0	M+H	C26H54NO7P	0.965807	1.98194	5.04831e-07	2.87372e-05	2.23739	4.71544	413125	87611.2	421770	353521	366041	530845	413034	393541	64167.9	126282	109007	106957	47806	71447.2
7.87_559.2912m/z	559.291	7.86825	neg	Ganoderenic acid B	HMDB0035709	Lipids and lipid-like molecules	Prenol lipids	Triterpenoids			56.6	89.3	M+FA-H	C30H42O7	-0.19479	1.95473	4.58156e-05	0.000806588	-0.27587	0.825952	1.60815e+06	1.94702e+06	1.68297e+06	1.60744e+06	1.53814e+06	1.64516e+06	1.52427e+06	1.65092e+06	2.02442e+06	1.92667e+06	1.92121e+06	1.78423e+06	2.08676e+06	1.93887e+06
9.83_327.2177m/z	327.218	9.82958	neg	9S,10S,11R-trihydroxy-12Z,15Z-octadecadienoic acid	LMFA02000021	Lipids and lipid-like molecules	Fatty Acyls	Octadecanoids			49.8	53.9	M-H	C18H32O5	-0.101957	1.95421	0.000516749	0.0051398	0.548007	1.46206	1.13984e+06	779611	1.05005e+06	1.2384e+06	1.06024e+06	1.09305e+06	1.20524e+06	1.19207e+06	605880	950893	676000	639000	915632	890260
6.51_372.1297m/z	372.13	6.50857	neg	N-(1-Deoxy-1-fructosyl)phenylalanine	HMDB0037846	Organic acids and derivatives	Carboxylic acids and derivatives	Amino acids, peptides, and analogues			39.3	0.22	M+FA-H	C15H21NO7	-1.01828	1.94354	0.000308078	0.00340308	-0.304573	0.809682	1.52023e+06	1.87756e+06	1.67946e+06	1.53525e+06	1.35519e+06	1.45898e+06	1.55431e+06	1.53818e+06	2.0006e+06	1.85365e+06	1.87882e+06	1.70321e+06	2.02684e+06	1.80225e+06
2.47_260.1371n	243.134	2.46617	pos	Leucyl-Glutamate	HMDB0028928	Organic acids and derivatives	Carboxylic acids and derivatives	Amino acids, peptides, and analogues			46.5	38.7	M+H-H2O, M+H	C11H20N2O5	-0.566314	1.93588	0.000235064	0.00276606	1.04098	2.05763	666799	324061	528806	524792	623850	697061	732813	893470	222805	348173	378661	351966	299176	343588
0.60_158.9774m/z	158.977	0.595067	neg	Allitridin	HMDB0031154	Organosulfur compounds	Organic trisulfides	Unclassified			38.1	0	M-H2O-H	C6H10S3	4.38972	1.92629	2.93026e-05	0.000575819	-0.905562	0.533825	368205	689748	418015	395417	379441	319837	352969	343548	890914	602684	638655	646872	662000	697363
9.85_437.1865m/z	437.187	9.84615	neg	Ngamma-Nitro-L-arginine	65976	Unclassified	Unclassified	Unclassified			37.4	0	2M-H	C6H13N5O4	0.657741	1.90383	1.91564e-12	5.95669e-09	5.20392	36.8585	295871	8027.21	321630	301958	278151	292270	276924	304291	5442.47	8636.21	7530.99	6974.41	6057.46	13521.7
7.81_975.5465m/z	975.546	7.8115	neg	PIM1(18:1(9Z)/16:2(9Z,12Z))	LMGP15010023	Lipids and lipid-like molecules	Glycerophospholipids	Glycerophosphoinositolglycans			38.3	0	M-H2O-H	C49H87O18P	1.32684	1.8831	1.49322e-05	0.000348782	1.26164	2.39768	513562	214191	556158	544802	418513	515615	517112	529172	181559	331792	247631	248483	179238	96443.3
7.38_522.2981m/z	522.298	7.37905	pos	(1S,16R)-5,7,11-trihydroxy-8,8,12,16-tetramethyl-3-[1-(2-methyl-1,3-thiazol-4-yl)prop-1-en-2-yl]-10-methylidene-17-oxa-4-azabicyclo[14.1.0]heptadec-4-en-9-one	HMDB0127533	Organoheterocyclic compounds	Azoles	Thiazoles			36.3	0	M+NH4	C27H40N2O5S	-3.07815	1.8675	0.000499298	0.00499218	1.18775	2.27798	579614	254443	766310	700164	570822	511522	473398	455470	306674	385206	281313	249912	182930	120620
10.51_518.3236m/z	518.324	10.5108	pos	LysoPC(18:3(9Z,12Z,15Z))	HMDB0010388	Lipids and lipid-like molecules	Glycerophospholipids	Glycerophosphocholines	***		38.3	0	M+H	C26H48NO7P	-1.09307	1.86274	2.29739e-06	8.41677e-05	2.62816	6.18237	344484	55720.4	313944	298063	289339	441484	339732	384343	78097.2	72503	61557.8	115802	6362.06	5.30639e-05
10.17_398.2658m/z	398.266	10.1728	pos	Phytosphingosine-1-P	HMDB0012280	Lipids and lipid-like molecules	Sphingolipids	Phosphosphingolipids			52.9	77.2	M+H	C18H40NO6P	-1.96086	1.8528	1.28296e-05	0.000311669	2.41925	5.34894	361806	67640.7	478521	383484	396858	390436	239038	282501	30222.8	91979.5	90136.2	37505.9	89013	66986.9
7.51_949.5318m/z	949.532	7.51238	neg	PIM1(18:2(9Z,12Z)/14:0)	LMGP15010026	Lipids and lipid-like molecules	Glycerophospholipids	Glycerophosphoinositolglycans			36.8	0	M-H2O-H	C47H85O18P	2.3623	1.85205	1.556e-06	6.36631e-05	2.16363	4.48042	365060	81479	399016	371952	298054	377699	363391	380247	134873	132912	116991	89476.1	14622.2	5.30639e-05
0.73_387.0365m/z	387.037	0.734433	neg	4,5,14-trihydroxy-9-oxo-8,17-dioxatetracyclo[8.7.0.0²,⁷.0¹¹,¹⁶]heptadeca-1(10),2(7),3,5,11,13,15-heptaen-13-yl acetate	HMDB0128438	Phenylpropanoids and polyketides	Isoflavonoids	Coumestans			36.6	0	M+FA-H	C17H10O8	2.21202	1.8493	1.96268e-06	7.56957e-05	4.56275	23.6334	299547	12674.8	237334	228182	312898	297359	295245	426266	8473.12	23269	22080.4	22226	5.30639e-05	5.30639e-05
0.75_323.0294m/z	323.029	0.748383	neg	3'-UMP	HMDB0060282	Nucleosides, nucleotides, and analogues	Ribonucleoside 3'-phosphates	Unclassified	**	C01368	40.4	13	M-H	C9H13N2O9P	2.38955	1.84007	5.36148e-07	2.99713e-05	1.4617	2.75433	444878	161520	413190	432214	460395	494043	435561	433866	202738	230845	166097	174795	91516.4	103126
5.20_189.0759m/z	189.076	5.19948	neg	6-(2-Hydroxyethoxy)-6-oxohexanoic acid	HMDB0061681	Lipids and lipid-like molecules	Fatty Acyls	Fatty acids and conjugates			49.9	56.5	M-H	C8H14O5	-4.75006	1.83681	1.50958e-13	9.3881e-10	4.07542	16.8587	286156	16973.8	289652	270535	283308	299511	283350	290581	19876.6	25545.7	20273.4	22104	6847.26	7195.87
0.75_382.0486m/z	382.049	0.748383	neg	5-Hydroxylansoprazole sulfone	923	Unclassified	Unclassified	Unclassified			36.6	0	M-H2O-H	C16H14F3N3O4S	1.76908	1.82944	8.50859e-11	9.62089e-08	9.54322	746.095	269367	361.035	233311	279698	290457	294122	267809	250803	5.30639e-05	5.30639e-05	2166.21	5.30639e-05	5.30639e-05	5.30639e-05
10.74_438.2625m/z	438.262	10.7427	neg	PE(15:0/0:0)	LMGP02050031	Lipids and lipid-like molecules	Glycerophospholipids	Glycerophosphoethanolamines			45.9	34.9	M-H	C20H42NO7P	-0.319908	1.82823	8.45801e-07	4.17463e-05	0.997579	1.99665	545020	272968	596982	573804	515035	542395	530276	511629	232916	277752	345899	319522	252492	209226
6.22_308.1258n	307.119	6.22298	neg	8-Acetylegelolide	HMDB0037772	Organoheterocyclic compounds	Cycloheptafurans	Unclassified			49.8	53.1	M-H, M+FA-H, 2M-H	C16H20O6	-0.589513	1.82685	3.77971e-06	0.000123391	0.748663	1.68023	683838	406989	797335	702499	669600	679613	615582	638395	444738	378453	415822	386766	457668	358489
12.00_825.5161m/z	825.516	11.9967	neg	PI(O-16:0/15:1(9Z))	LMGP06020007	Lipids and lipid-like molecules	Glycerophospholipids	Glycerophosphoinositols			50.8	63.2	M+FA-H	C40H77O12P	3.32387	1.82108	0.000200235	0.00245735	1.01212	2.01688	580543	287842	547010	663429	479950	553732	591788	647345	180776	274838	243203	213200	470922	344117
2.47_248.1137m/z	248.114	2.46623	neg	Voglibose	HMDB0015598	Organic oxygen compounds	Organooxygen compounds	Alcohols and polyols			42.7	19	M-H2O-H	C10H21NO7	-1.01027	1.812	1.06697e-07	8.81795e-06	4.17373	18.0476	286813	15892.1	218597	241436	289960	339531	338430	292923	14554.4	21387.1	17466.8	22524.6	9439.38	9980.05
5.47_386.1093m/z	386.109	5.46718	neg	(R)-2-Hydroxy-7,8-dimethoxy-2H-1,4-benzoxazin-3(4H)-one 2-glucoside	HMDB0037262	Organic oxygen compounds	Organooxygen compounds	Carbohydrates and carbohydrate conjugates			39.6	4.12	M-H	C16H21NO10	0.0903988	1.8058	3.5518e-05	0.000661832	-0.795147	0.576285	380267	659859	393199	391508	388545	382407	355927	370015	668198	824498	686033	651637	556231	572559
4.56_820.3503m/z	820.35	4.56258	pos	2'''',2''''',2''''''-Trihydroxy-5'',5'''',5'''''-tribenzyldiuvaretin	LMPK12120477	Lipids and lipid-like molecules	Polyketides	Flavonoids			39.9	24	M+NH4	C51H46O9	2.88217	1.78418	1.41453e-06	5.95394e-05	1.31377	2.4859	442313	177928	513876	466904	431935	425937	432805	382420	237396	192898	169943	215311	131080	120943
5.11_675.3279m/z	675.328	5.11013	pos	PHDdiA-PA	LMGP20070003	Lipids and lipid-like molecules	Glycerophospholipids	Oxidized glycerophospholipids			39.1	6.65	M+K	C31H57O11P	1.36956	1.78247	8.26645e-05	0.0012608	1.41817	2.67246	446267	166988	498958	528976	528994	429543	340937	350193	239111	105042	211756	220553	135305	90158.8
7.01_457.2579m/z	457.258	7.00987	pos	Lucidenic acid L	HMDB0035975	Lipids and lipid-like molecules	Prenol lipids	Triterpenoids			53.8	77.8	M+H-H2O	C27H38O7	-1.23307	1.77089	5.90121e-06	0.000173521	0.743	1.67365	657568	392894	688749	709881	635682	642218	610218	658658	393493	507449	398148	352573	394296	311405
0.68_432.1707m/z	432.171	0.68175	pos	beta-D-Xylopyranosyl-(1->5)-alpha-L-arabinofuranosyl-(1->3)-L-arabinose	93488	Organic oxygen compounds	Organooxygen compounds	Carbohydrates and carbohydrate conjugates			38.4	0	M+NH4	C15H26O13	-1.08613	1.75859	2.08947e-05	0.000453162	-0.957537	0.514935	278581	541002	298197	255708	289065	275306	255802	297409	648825	519703	456395	572158	440262	608669
8.71_507.2386m/z	507.239	8.71475	neg	2-(2,4-dihydroxyphenyl)-3-(3,7-dimethylocta-2,6-dien-1-yl)-5,7-dihydroxy-6-(4-hydroxy-3-methylbut-2-en-1-yl)-3,4-dihydro-2H-1-benzopyran-4-one	HMDB0129722	Phenylpropanoids and polyketides	Flavonoids	Flavans			38.6	0	M-H	C30H36O7	-0.377667	1.75355	0.000702458	0.00654225	0.494042	1.40839	986101	700164	1.02828e+06	1.06364e+06	849501	988895	972115	1.01417e+06	700225	671316	579846	561982	878977	808637
6.08_257.0817m/z	257.082	6.0791	neg	8-[(3,3-dimethyloxiran-2-yl)methyl]-6-hydroxy-7-methoxy-2H-chromen-2-one	HMDB0132691	Phenylpropanoids and polyketides	Coumarins and derivatives	Hydroxycoumarins			53	68.6	M-H2O-H	C15H16O5	-0.666609	1.74707	1.54031e-08	2.24044e-06	-4.38511	0.0478577	12462.2	260401	14153.4	17407.9	11638.8	11685.6	9985.62	9901.76	240334	235043	237972	234720	319225	295111
2.31_349.0397m/z	349.04	2.313	pos	2,4-Dioxotetrahydropyrimidine D-ribonucleotide	66231	Unclassified	Unclassified	Unclassified			38.8	0	M+Na	C9H15N2O9P	-3.04931	1.73867	4.30376e-05	0.000770219	-1.60119	0.329604	128044	388477	154036	132487	137981	117594	123583	102583	411435	317560	366686	365747	311015	558422
0.85_241.1544m/z	241.154	0.84795	pos	Rimiterol	2335	Unclassified	Unclassified	Unclassified			39.2	0	M+NH4	C12H17NO3	-1.37922	1.73466	4.07523e-05	0.000736789	0.528466	1.4424	877500	608363	885721	931716	887447	865321	857647	837147	523536	768081	576052	569798	557320	655393
0.68_221.0420m/z	221.042	0.68175	pos	Galactitol	HMDB0000107	Organic oxygen compounds	Organooxygen compounds	Carbohydrates and carbohydrate conjugates	**	C01697	38.7	0	M+K	C6H14O6	-1.20003	1.73147	0.000340533	0.0037102	1.01117	2.01555	564970	280306	702388	599605	590708	525109	510256	461754	313327	340380	249281	307201	94833.7	376811
11.19_496.2682m/z	496.268	11.191	neg	PS(16:0/0:0)	LMGP03050002	Lipids and lipid-like molecules	Glycerophospholipids	Glycerophosphoserines			45.9	37.7	M-H	C22H44NO9P	0.301238	1.7281	1.78071e-05	0.000397997	2.21261	4.63512	321059	69266.6	327657	346510	251620	459794	262323	278449	58060.2	39297.7	94945.1	97443.5	69897.6	55955.4
7.38_473.2527m/z	473.253	7.37905	pos	Polysorbate 60	HMDB0037183	Lipids and lipid-like molecules	Fatty Acyls	Fatty acid esters			38	0	M+K	C22H42O8	3.55156	1.72096	9.27688e-07	4.46008e-05	0.853619	1.80703	548154	303346	566089	594789	506917	542973	525487	552670	268427	350901	280943	237348	344992	337463
7.52_330.2400n	313.237	7.52145	pos	9,10,18-TriHOME(12Z)	LMFA02000223	Lipids and lipid-like molecules	Fatty Acyls	Octadecanoids			51.9	66.8	M+H-H2O, M+Na	C18H34O5	-1.86695	1.70361	0.000346741	0.00376004	0.454554	1.37036	990087	722502	1.08293e+06	970229	884546	922559	1.01197e+06	1.06828e+06	661939	894437	650456	773582	676570	678026
7.91_818.4339m/z	818.434	7.90603	pos	PS(14:0/22:6(4Z,7Z,10Z,13Z,16Z,19Z))	78584	Lipids and lipid-like molecules	Glycerophospholipids	Glycerophosphoserines			36.6	0	M+K	C42H70NO10P	-3.78761	1.69535	9.73879e-05	0.00142006	0.415099	1.33339	1.05346e+06	790064	1.19375e+06	972841	1.0545e+06	1.08337e+06	1.05291e+06	963413	837264	879615	802829	721119	747739	751820
11.19_540.3310m/z	540.331	11.191	neg	PC(16:0/0:0)	LMGP01050018	Lipids and lipid-like molecules	Glycerophospholipids	Glycerophosphocholines	**	C04230	38.7	0	M+FA-H	C24H50NO7P	0.637424	1.68814	6.61943e-06	0.000189706	1.82808	3.55064	334737	94275	324406	312814	309864	377618	360192	323528	92756.2	121840	128033	180376	23604.8	19039.8
13.15_449.3621m/z	449.362	13.1463	pos	2-Deoxycastasterone	HMDB0034423	Lipids and lipid-like molecules	Steroids and steroid derivatives	Bile acids, alcohols and derivatives	**	C15793	38	0	M+H	C28H48O4	-0.900085	1.68099	2.10999e-07	1.49114e-05	1.89476	3.71861	317772	85454.5	278724	322511	293335	332573	336909	342578	44419.4	154104	77455.4	71035.3	98132.2	67580.8
10.26_581.2710m/z	581.271	10.257	pos	PI(15:0/0:0)	81195	Lipids and lipid-like molecules	Glycerophospholipids	Glycerophosphoinositols			37.6	0	M+Na	C24H47O12P	2.27052	1.67793	1.33054e-07	1.04102e-05	5.16264	35.8187	234330	6542.1	296506	246893	219891	204701	177988	259998	14403.7	4782.38	14154.6	5911.9	5.30639e-05	5.30639e-05
1.37_201.1236m/z	201.124	1.36977	neg	Leucyl-Alanine	HMDB0028922	Organic acids and derivatives	Carboxylic acids and derivatives	Amino acids, peptides, and analogues			44	27.5	M-H	C9H18N2O3	-4.14452	1.67222	6.12269e-08	5.88062e-06	2.02293	4.06408	299960	73807.6	268185	269703	285245	308186	304481	363962	75004.1	53334.6	92014	93785.9	66474.9	62232.1
9.23_545.2314m/z	545.231	9.23258	neg	Physagulin B	HMDB0041048	Lipids and lipid-like molecules	Steroids and steroid derivatives	Steroid lactones			48.5	50.8	M-H	C30H39ClO7	0.384392	1.66931	0.000295605	0.00330048	0.471214	1.38628	901843	650551	1.00046e+06	989514	824810	883884	854780	857609	791798	626131	611708	552546	710242	610879
10.74_955.5769m/z	955.577	10.7356	pos	PIM1(18:0/14:0)	LMGP15010014	Lipids and lipid-like molecules	Glycerophospholipids	Glycerophosphoinositolglycans			37	0	M+H-H2O	C47H89O18P	1.57514	1.66501	0.000195633	0.002408	2.0151	4.04208	321454	79526.8	420335	322513	216568	377418	293181	298711	24302.7	33570.4	87689.6	65388.8	226536	39673.5
1.50_189.1000n	172.097	1.5018	pos	5-hydroxyhexanoylglycine	HMDB0094722	Organic acids and derivatives	Carboxylic acids and derivatives	Amino acids, peptides, and analogues			46.2	33.6	M+H-H2O, M+H	C8H15NO4	-0.405888	1.66156	3.20526e-07	2.06565e-05	-1.06264	0.478755	206192	430683	243035	218617	221807	196566	183398	173728	445261	423246	386771	415217	415047	498557
9.07_353.2261m/z	353.226	9.07117	pos	Trimethylsilyl n-pentadecanoic acid	HMDB0094681	Organometallic compounds	Organometalloid compounds	Organosilicon compounds			36	0	M+K	C18H38O2Si	-3.55916	1.66133	0.000147407	0.00195882	0.814701	1.75893	578581	328938	656686	635638	595475	510562	558159	514965	318801	464175	357802	333681	287052	212119
4.14_263.1423m/z	263.142	4.14368	pos	Isoleucyl-Methionine	85819	Organic acids and derivatives	Carboxylic acids and derivatives	Amino acids, peptides, and analogues			43.7	31.4	M+H	C11H22N2O3S	-0.47691	1.65965	1.25413e-06	5.46369e-05	1.83357	3.56418	320622	89956.7	385573	326986	315250	312214	287349	296361	57004.7	174135	87964	82485.6	68357.2	69793.4
1.57_253.1181m/z	253.118	1.57185	pos	Phenylalanyl-Serine	85902	Organic acids and derivatives	Carboxylic acids and derivatives	Amino acids, peptides, and analogues			48.5	46.4	M+H	C12H16N2O4	-0.690274	1.65134	0.000523379	0.00519361	0.860356	1.81549	571097	314570	434961	476093	502441	594859	665360	752871	278467	340634	287274	334795	309737	336512
7.09_460.2769m/z	460.277	7.09495	pos	6-bromo-tetracosa-5E,9Z-dienoic acid	LMFA01090102	Lipids and lipid-like molecules	Fatty Acyls	Fatty Acids and Conjugates			37.7	51	M+NH4	C24H43BrO2	-3.61994	1.64757	0.000576201	0.00560563	0.745242	1.67625	636011	379424	728644	627859	578940	669976	596032	614616	427877	532355	428651	399272	255988	232399
13.64_412.2973n	413.305	13.6431	pos	(25R)-5alpha,8alpha-epidioxy-24R,26-cyclo-cholest-6,22E-dien-3beta-ol	LMST01110018	Unclassified	Unclassified	Unclassified			38.6	0	M+H, M+Na	C27H40O3	-1.0497	1.63199	0.000362611	0.00390152	0.864535	1.82075	539344	296220	521793	682901	493214	497035	473627	567495	302444	441965	313130	270493	251291	198000
0.83_247.1286m/z	247.129	0.8341	pos	Aspartyl-Leucine	HMDB0028757	Organic acids and derivatives	Carboxylic acids and derivatives	Amino acids, peptides, and analogues	***		38.3	0	M+H	C10H18N2O5	-1.16439	1.63184	2.35077e-06	8.54856e-05	1.58018	2.99007	334175	111762	278506	292690	299140	350760	365882	418070	77125.5	125939	129282	112545	106087	119592
1.16_191.0551m/z	191.055	1.1582	neg	D-Manno-2-heptulose	HMDB0029935	Unclassified	Unclassified	Unclassified			43	24.7	M-H2O-H	C7H14O7	-4.87317	1.61068	3.84216e-08	4.2291e-06	2.18612	4.55081	273012	59991.9	237402	237210	281284	302204	287669	292303	45944.8	56671.7	41690.3	44509.2	82276.6	88859.1
5.93_482.2147m/z	482.215	5.92787	pos	Lankacidin C	71089	Unclassified	Unclassified	Unclassified			38.2	0	M+Na	C25H33NO7	-0.524384	1.61012	1.58444e-06	6.4193e-05	2.87791	7.35084	249947	34002.5	334970	229549	255351	268437	184418	226953	59701.2	28691.2	36416.5	39280.5	23447.1	16478.4
3.87_229.1552m/z	229.155	3.86827	neg	Valyl-Isoleucine	HMDB0029130	Organic acids and derivatives	Carboxylic acids and derivatives	Amino acids, peptides, and analogues			45.3	32	M-H	C11H22N2O3	-2.3737	1.60006	2.2834e-08	2.95843e-06	1.84246	3.58622	285879	79716.1	263055	258214	266018	296925	302466	328597	69371.8	63910.4	101601	98266.8	73643.3	71503.1
4.93_696.3731m/z	696.373	4.92782	neg	PON-PS	LMGP20040013	Lipids and lipid-like molecules	Glycerophospholipids	Oxidized glycerophospholipids			39.5	5.08	M+FA-H	C31H58NO11P	0.218664	1.59946	0.000431303	0.00445212	1.55685	2.9421	351111	119340	247660	504158	325723	318118	304504	406504	135157	165167	139520	190467	51321.7	34408
6.15_791.4268m/z	791.427	6.15172	pos	PG(13:0/22:6(4Z,7Z,10Z,13Z,16Z,19Z))	LMGP04010092	Lipids and lipid-like molecules	Glycerophospholipids	Glycerophosphoglycerols			37.2	0	M+K	C41H69O10P	1.04174	1.5909	0.00015579	0.00203863	1.06672	2.09467	441665	210852	477767	430201	476584	440671	419829	404936	280625	284574	264970	243820	116626	74495.3
2.40_247.1478m/z	247.148	2.39668	pos	1,7-Diphenyl-4-hepten-3-one	87991	Phenylpropanoids and polyketides	Diarylheptanoids	Linear diarylheptanoids			38.2	0	M+H-H2O	C19H20O	-1.08262	1.57393	0.000140912	0.00188661	1.05904	2.08355	433250	207939	326268	361717	406774	452575	497183	554986	153439	259251	213966	213420	184475	223084
1.21_265.0928m/z	265.093	1.21378	neg	gamma-Glutamylhistidine	HMDB0029151	Organic acids and derivatives	Carboxylic acids and derivatives	Amino acids, peptides, and analogues			45.3	55.7	M-H2O-H	C11H16N4O5	-4.96513	1.57393	0.000229327	0.00271783	1.30995	2.47933	388840	156833	346031	332448	367312	381468	435943	469840	120586	327178	131997	156749	88639.9	115849
11.65_548.3707m/z	548.371	11.6514	pos	LysoPC(20:2(11Z,14Z))	HMDB0010392	Lipids and lipid-like molecules	Glycerophospholipids	Glycerophosphocholines	***	C04230	38.1	0	M+H	C28H54NO7P	-0.635885	1.56838	7.62365e-07	3.85459e-05	2.41409	5.32983	250539	47007	247644	214158	226439	297105	264152	253738	64353.3	59377.9	67100.6	85972.5	4021.78	1216.04
10.40_539.2998m/z	539.3	10.3983	pos	Adouetine X	HMDB0034216	Organic acids and derivatives	Carboxylic acids and derivatives	Amino acids, peptides, and analogues		C09993	37.9	0	M+K	C28H44N4O4	0.794456	1.54927	4.93592e-05	0.000856772	1.80344	3.49052	295816	84748.4	374699	320475	309931	252275	240526	276992	139444	136186	89275.6	116004	5366.53	22214.5
6.42_343.0951m/z	343.095	6.42355	neg	8-Deoxy-11-hydroxy-13-chlorogrosheimin	HMDB0041037	Lipids and lipid-like molecules	Prenol lipids	Terpene lactones			48.1	67.8	M+FA-H	C15H19ClO4	-1.02992	1.54335	1.43186e-06	6.00386e-05	-0.653147	0.635892	348399	547890	396344	374781	336463	336519	319815	326468	585876	577265	537562	508192	577661	500783
11.26_566.3467m/z	566.347	11.2636	neg	PC(18:1(11Z)/0:0)	LMGP01050138	Lipids and lipid-like molecules	Glycerophospholipids	Glycerophosphocholines	**	C04230	46	34.9	M+FA-H	C26H52NO7P	0.603017	1.54165	0.000795436	0.0071719	1.1887	2.27948	395606	173551	312150	366139	331690	467165	445522	450968	179988	184175	222305	311550	93732.7	49557
1.04_400.0185n	438.98	1.0432	pos	Octulose-1,8-bisphosphate	157	Unclassified	Unclassified	Unclassified			38.8	0	M+Na, M+K	C8H18O14P2	3.38812	1.54099	2.35679e-05	0.000494329	-31.8773	2.53502e-10	5.30639e-05	209323	5.30639e-05	5.30639e-05	5.30639e-05	5.30639e-05	5.30639e-05	5.30639e-05	167656	96131.8	263323	196609	262309	269912
4.06_265.1193m/z	265.119	4.05705	neg	Threoninyl-Phenylalanine	HMDB0029068	Organic acids and derivatives	Carboxylic acids and derivatives	Amino acids, peptides, and analogues			49.9	53	M-H	C13H18N2O4	-0.123869	1.53796	5.21635e-07	2.93579e-05	1.94393	3.84751	263217	68412.2	224655	221257	245963	273462	289586	324377	57069.1	49539	82612.7	75875	66263.6	79113.7
7.54_1009.5861m/z	1009.59	7.53565	pos	PIM1(17:0/16:0)	LMGP15010009	Lipids and lipid-like molecules	Glycerophospholipids	Glycerophosphoinositolglycans			36.9	0	M+Na	C48H91O18P	2.60227	1.52974	9.47238e-05	0.00139018	1.46518	2.76097	327095	118471	278695	353678	273405	340578	285222	430990	88675.1	203755	108155	102854	49894.6	157491
9.91_602.3455n	601.338	9.91222	neg	Physapruin B	HMDB0040671	Organoheterocyclic compounds	Benzopyrans	1-benzopyrans			53	74.6	M-H, M+FA-H	C34H50O9	0.0542051	1.52469	2.95208e-08	3.50144e-06	1.42671	2.68833	300819	111898	311390	312570	291552	295647	289625	304132	121997	148829	128469	115167	71094	85833.3
1.21_237.0902m/z	237.09	1.2097	pos	Serylmethionine	HMDB0029045	Organic acids and derivatives	Carboxylic acids and derivatives	Amino acids, peptides, and analogues			37	0	M+H	C8H16N2O4S	-0.608888	1.52094	7.22923e-08	6.63773e-06	1.87002	3.65537	257499	70444.1	274776	271409	271470	250083	226591	250667	73004.3	17999.7	80114.5	72119.4	83032.5	96393.9
12.44_807.5041m/z	807.504	12.4427	neg	PI(16:0/16:1(9Z))	HMDB0009779	Lipids and lipid-like molecules	Glycerophospholipids	Glycerophosphoinositols		C00626	46.9	46.6	M-H	C41H77O13P	1.53142	1.51694	0.000183634	0.00230478	0.645379	1.56415	560092	358080	531558	679101	501420	501338	559018	588114	303094	416002	375946	318272	421571	313598
8.81_1079.5332m/z	1079.53	8.81435	neg	Doxacurium chloride	HMDB0015266	Organoheterocyclic compounds	Isoquinolines and derivatives	Benzylisoquinolines		C07549	36	0	M+FA-H	C56H78N2O16+2	-0.105119	1.51186	3.04611e-05	0.000592634	0.805667	1.74795	463173	264980	476284	502897	468930	463063	399633	468231	211810	302976	230663	202660	348440	293332
4.77_243.1711m/z	243.171	4.77425	neg	N-(6-aminohexanoyl)-6-aminohexanoic acid	LMFA00000009	Lipids and lipid-like molecules	Fatty Acyls	Other Fatty Acyls		C01255	45.9	34.4	M-H	C12H24N2O3	-1.41886	1.51146	3.07728e-09	8.05795e-07	1.69178	3.23055	264531	81884.1	256087	248424	255132	271568	270548	285429	74485.6	66574.4	105727	105856	70859.2	67802.8
10.33_309.2072m/z	309.207	10.3297	neg	10E-heptadecen-8-ynoic acid	35136	Unclassified	Unclassified	Unclassified			39.6	0	M+FA-H	C17H28O2	0.339858	1.49517	6.92566e-05	0.00110226	0.750786	1.68271	484862	288143	508416	547935	455113	466718	466940	464047	310154	387237	306786	289758	230875	204051
6.69_489.2495m/z	489.249	6.69385	neg	Bufotalin	71435	Unclassified	Unclassified	Unclassified			39	0	M+FA-H	C26H36O6	0.179814	1.48845	7.37617e-06	0.000205706	0.413418	1.33184	757653	568878	833014	777037	744743	745651	713365	732107	579565	626379	546944	526447	579877	554057
6.13_437.1580m/z	437.158	6.12572	neg	9-keto Fluprostenol	45700	Unclassified	Unclassified	Unclassified			38.5	0	M-H2O-H	C23H27F3O6	-0.184642	1.48192	0.000251915	0.00292424	1.52244	2.87277	307948	107196	366790	356580	362821	297140	251842	212515	184324	78064.8	144665	150441	44734.9	40944.6
0.72_241.1544m/z	241.154	0.7233	pos	BUFEXAMAC	44293	Unclassified	Unclassified	Unclassified			38.3	0	M+NH4	C12H17NO3	-1.15388	1.48162	5.26158e-06	0.000158459	0.527327	1.44126	615118	426793	646655	629364	663863	620043	573052	557730	427295	414984	384242	406621	456710	470902
5.63_384.0936m/z	384.094	5.6307	neg	6-Hydroxy-5-methoxyindole glucuronide	HMDB0010362	Organic oxygen compounds	Organooxygen compounds	Carbohydrates and carbohydrate conjugates	**	C03033	39.6	0.799	M+FA-H	C15H17NO8	-0.00613332	1.48083	7.65654e-07	3.86337e-05	-0.849705	0.554898	225043	405557	251023	228248	231961	224728	201418	212878	425616	461509	413674	388982	391128	352431
5.56_249.1398n	250.147	5.55537	pos	DIHYDROFLAVOPEREIRINE	84953	Unclassified	Unclassified	Unclassified			37.7	0.272	M+H-H2O, M+H	C17H17N2+	2.39875	1.47403	0.000181474	0.00228459	1.37487	2.59345	325787	125619	330390	342193	330651	317608	321146	312732	116362	266906	153882	136400	40948.6	39216.2
3.66_278.1145m/z	278.114	3.66262	neg	Asparaginyl-Phenylalanine	HMDB0028738	Organic acids and derivatives	Carboxylic acids and derivatives	Amino acids, peptides, and analogues			53	69.6	M-H	C13H17N3O4	-0.474221	1.45632	5.75731e-05	0.00096201	1.25617	2.38862	323267	135336	234881	262599	306194	357621	385244	393062	117875	145042	155800	160349	107099	125854
3.53_251.1034m/z	251.103	3.52668	neg	Serylphenylalanine	HMDB0029046	Organic acids and derivatives	Carboxylic acids and derivatives	Amino acids, peptides, and analogues			51.3	60.5	M-H	C12H16N2O4	-1.18855	1.45279	6.95106e-07	3.60991e-05	1.23036	2.34626	303376	129302	278007	284940	299065	303461	311869	342917	103282	89908.6	133603	124541	146092	178387
10.48_469.2378m/z	469.238	10.4837	neg	1-(18-mercaptooctadecanoyl)-sn-glycerol 3-phosphate	LMGP10050040	Lipids and lipid-like molecules	Glycerophospholipids	Glycerophosphates			45	36.5	M-H	C21H43O7PS	-3.38902	1.45274	1.55317e-05	0.000358533	0.826121	1.77291	410567	231578	406218	418616	379916	367060	456324	435270	181684	289681	249196	260237	235157	173512
13.12_765.4704m/z	765.47	13.118	pos	PG(14:1(9Z)/22:6(4Z,7Z,10Z,13Z,16Z,19Z))	78963	Lipids and lipid-like molecules	Glycerophospholipids	Glycerophosphoglycerols			36.3	0	M+H	C42H69O10P	0.387231	1.4478	2.69681e-05	0.000542327	1.5106	2.84929	283727	99578.2	262364	295767	300472	243749	336315	263697	23274.3	178339	119344	75230.9	117879	83401.9
5.56_900.4294m/z	900.429	5.55537	pos	Lyciumin D	HMDB0040695	Organic acids and derivatives	Carboxylic acids and derivatives	Amino acids, peptides, and analogues			36.1	15.5	M+H	C45H57N9O11	4.88852	1.44731	3.17585e-05	0.000609116	1.75365	3.37212	258418	76633.7	216343	270078	294179	268823	275577	225506	145566	34221.1	108542	118016	43496	9961.53
10.24_401.3368m/z	401.337	10.2429	pos	AX 048	64840	Unclassified	Unclassified	Unclassified			37.4	0	M+NH4	C22H41NO4	-1.61293	1.44283	0.000153715	0.00201891	2.83065	7.11396	224947	31620.5	191105	177914	194788	275630	279949	230298	5.30639e-05	167625	18787.7	3310.4	5.30639e-05	5.30639e-05
4.99_277.1557m/z	277.156	4.9939	neg	2,6-Pipecoloxylidide	HMDB0060725	Organic acids and derivatives	Carboxylic acids and derivatives	Amino acids, peptides, and analogues			41.8	11.8	M+FA-H	C14H20N2O	-0.409571	1.43783	4.79769e-06	0.000148257	1.82447	3.54177	243612	68782.5	184598	200473	225853	261018	284924	304806	59936.2	60104.7	74929	72008.1	67788.3	77928.5
12.28_731.4653m/z	731.465	12.2787	pos	1-tetradecanoyl-2-hexadecanoyl-sn-glycero-3-phosphosulfocholine	46672	Unclassified	Unclassified	Unclassified			38.1	0	M+Na	C37H73O8PS	-0.442222	1.43018	0.000421266	0.00437371	1.29781	2.45856	324449	131967	364449	348115	380638	243883	336123	273483	90283.6	213068	212686	161324	67991.2	46450
12.03_674.4385m/z	674.438	12.0338	pos	Azelaoyl PAF	62938	Unclassified	Unclassified	Unclassified			37.7	0	M+Na	C33H66NO9P	2.69432	1.42928	9.55523e-06	0.000249943	3.46831	11.0679	193387	17472.8	187474	188929	195770	267131	132611	188403	2932.51	78636.5	12467.3	9895.11	905.329	5.30639e-05
9.38_293.2107m/z	293.211	9.38398	pos	12,13S-EOT	LMFA02000053	Lipids and lipid-like molecules	Fatty Acyls	Octadecanoids	**	C04672	38.3	0	M+H	C18H28O3	-1.37954	1.42024	0.000978783	0.00839304	0.553376	1.46752	611785	416885	661066	637253	571813	539420	632891	628266	430697	579863	386731	393633	415983	294401
2.63_201.1236m/z	201.124	2.62818	neg	Alanyl-Isoleucine	HMDB0028690	Organic acids and derivatives	Carboxylic acids and derivatives	Amino acids, peptides, and analogues			45.8	44.3	M-H	C9H18N2O3	-4.29964	1.4196	3.05427e-06	0.000104942	0.943053	1.92259	344980	179435	353581	348248	330777	337912	341587	357775	168353	99022	200574	190205	204200	214254
11.88_767.4746m/z	767.475	11.8835	neg	MGDG(18:5(3Z,6Z,9Z,12Z,15Z)/18:4(6Z,9Z,12Z,15Z))	LMGL05010011	Lipids and lipid-like molecules	Glycerolipids	Glycosyldiradylglycerols			45.2	35.5	M-H	C45H68O10	0.819329	1.40691	4.57726e-07	2.66037e-05	1.67476	3.19266	233434	73115.9	215363	273738	205127	220163	227028	259187	32896.2	91145.4	82785.9	72206.8	87983.2	71677.9
6.71_487.2336m/z	487.234	6.70815	neg	PG(13:0/0:0)	LMGP04050007	Lipids and lipid-like molecules	Glycerophospholipids	Glycerophosphoglycerols			49	55.2	M+FA-H	C19H39O9P	4.99783	1.40664	2.57771e-06	9.17355e-05	0.57141	1.48598	507357	341431	555552	521638	492156	492858	490644	491296	324719	363614	306442	304542	382262	367004
2.63_235.1083m/z	235.108	2.62818	neg	Phenylalanyl-Alanine	HMDB0028988	Organic acids and derivatives	Carboxylic acids and derivatives	Amino acids, peptides, and analogues			45.4	32.9	M-H	C12H16N2O3	-2.11394	1.40636	1.1396e-06	5.16369e-05	1.83005	3.5555	227884	64093.5	179677	208097	212814	244050	254727	267941	58706.3	34098.9	62476.7	57007.7	84737.3	87533.9
9.38_447.3101m/z	447.31	9.38398	pos	3α,6α,7α,12α-Tetrahydroxy-5β-cholest-24-en-26-oic acid	43130	Unclassified	Unclassified	Unclassified			38.1	0	M+H-H2O	C27H44O6	-0.819765	1.40024	1.47464e-05	0.000345415	-8.79415	0.00225266	375.801	166826	5.30639e-05	842.943	266.525	947.401	197.937	5.30639e-05	198193	199975	172488	210237	69891.9	150168
10.67_926.5949m/z	926.595	10.6652	pos	MIPC(d18:0/16:0)	103189	Lipids and lipid-like molecules	Sphingolipids	Phosphosphingolipids			36.1	0	M+H-H2O	C46H90NO16P	-1.64403	1.39721	2.12837e-05	0.000459197	2.36944	5.16739	207233	40103.9	267936	226106	243801	159055	189170	157328	4511.51	25955.6	83832.1	62007.7	48041	16275.5
9.03_485.3255m/z	485.326	9.02855	pos	Stoloniferone F	LMST01031092	Lipids and lipid-like molecules	Sterol Lipids	Sterols			36.9	0	M+Na	C28H46O5	3.85637	1.39167	8.70122e-06	0.000232244	-1.82721	0.281808	63750.5	226219	82854.5	56406.4	61166.5	39889.1	66718.2	75468.2	182754	241115	206465	193688	224330	308962
1.92_275.1964m/z	275.196	1.9228	pos	2-Hexenoylcarnitine	LMFA07070031	Lipids and lipid-like molecules	Fatty Acyls	Fatty acid esters			39	0	M+NH4	C13H23NO4	-0.673842	1.38468	6.51759e-06	0.000187003	-1.69215	0.309465	71629.6	231463	75968.8	79298.5	73222.7	65903	68067	67317.7	234923	312419	210673	243330	180666	206766
12.11_753.4959m/z	753.496	12.1052	neg	MGDG(18:3(9Z,12Z,15Z)/18:4(6Z,9Z,12Z,15Z))	LMGL05010014	Lipids and lipid-like molecules	Glycerolipids	Glycosyldiradylglycerols			48.2	50.6	M-H2O-H	C45H72O10	1.54066	1.38445	7.6451e-06	0.000211311	1.13819	2.20104	290641	132047	261328	335438	247572	280127	299064	320319	111365	162642	155233	129535	152323	81185.3
10.18_497.2912m/z	497.291	10.1821	neg	Ganoderenic acid C	HMDB0035382	Lipids and lipid-like molecules	Prenol lipids	Triterpenoids			52.4	70.1	M-H2O-H	C30H44O7	0.578876	1.36411	1.33608e-06	5.74029e-05	-0.864409	0.549271	188367	342939	221606	186090	176396	194419	165841	185849	339755	398972	354481	325354	333860	305214
2.68_247.1110m/z	247.111	2.67507	pos	N-(3-oxo-hexanoyl)-homoserine thiolactone	LMFA08020240	Lipids and lipid-like molecules	Fatty Acyls	Fatty amides			38	0	M+NH4	C10H15NO3S	-0.496376	1.36375	7.73315e-08	6.84056e-06	0.823753	1.77001	344196	194460	360061	364510	348878	339040	314733	337955	210764	158988	209372	205743	188697	193200
1.78_278.1244m/z	278.124	1.78235	neg	Hydroxypropionylcarnitine	LMFA07070074	Lipids and lipid-like molecules	Fatty Acyls	Fatty acid esters			39.1	0	M+FA-H	C10H19NO5	-0.392193	1.36275	8.73074e-07	4.29221e-05	2.7762	6.85048	181895	26552.2	135335	150156	174566	211175	217260	202880	24968	41120	29657.4	34569.1	14649.4	14349.1
11.88_630.3780m/z	630.378	11.8835	neg	1-Palmitoyl-2-(5-hydroxy-8-oxo-6-octenoyl)-sn-glycero-3-phosphatidylcholine	69738	Unclassified	Unclassified	Unclassified			38.1	0	M-H2O-H	C32H60NO10P	0.504474	1.36187	9.74849e-07	4.62793e-05	2.2487	4.75254	197234	41500.8	195068	195078	207382	219057	161556	205265	14723.1	99464.1	48069.8	29862.8	25267.8	31617.2
1.22_264.1010m/z	264.101	1.22358	pos	Asparaginyl-Methionine	85652	Organic acids and derivatives	Carboxylic acids and derivatives	Amino acids, peptides, and analogues			37.6	0	M+H	C9H17N3O4S	-0.896386	1.35723	5.55629e-05	0.000939376	0.937884	1.91572	339365	177148	268576	294336	307516	379256	377937	408569	155817	166553	170023	189804	171810	208881
5.18_277.1557m/z	277.156	5.18453	neg	Leucyl-phenylalanine	HMDB0013243	Organic acids and derivatives	Carboxylic acids and derivatives	Amino acids, peptides, and analogues			45.1	29.5	M-H	C15H22N2O3	-0.25791	1.35603	2.82804e-11	4.13825e-08	1.917	3.77636	198810	52645.8	201909	200094	194983	203519	193487	198866	54224.6	31837.8	59985.7	51452.5	56686.6	61687.7
13.64_458.3625m/z	458.362	13.6431	pos	24a,24b-Dihomo-9,10-secocholesta-5,7,10(19),24a-tetraen-1α,3,25-triol	42549	Unclassified	Unclassified	Unclassified			38.4	0	M+NH4	C29H44O3	-0.864696	1.35373	0.000165206	0.00213046	0.670309	1.59141	441027	277129	418110	521066	402309	399504	396026	509146	278568	341429	267795	244404	239946	290633
4.76_297.1266m/z	297.127	4.75953	pos	Methionyl-Phenylalanine	85882	Organic acids and derivatives	Carboxylic acids and derivatives	Amino acids, peptides, and analogues			38.3	0	M+H	C14H20N2O3S	-0.411713	1.34986	1.65386e-09	6.05022e-07	1.78516	3.44658	204517	59339.1	208723	223653	192879	210993	185789	205065	50096.2	49389.8	56266	54541.4	71577.7	74163.6
5.75_318.0736n	319.081	5.74745	pos	Lecanoric acid	41021	Lipids and lipid-like molecules	Polyketides	Aromatic polyketides		C02868	52.3	66.7	M+H, M+NH4, M+Na, M+K	C16H14O7	-1.1074	1.34964	9.8587e-07	4.67133e-05	-3.36746	0.0968933	16081.4	165970	17997.2	16313.2	14654.2	15908.6	16088.8	15526.4	126098	212366	141226	141712	197793	176626
0.93_288.9872m/z	288.987	0.9295	neg	(R)-Mevalonic acid-5-pyrophosphate	HMDB0001981	Organic oxygen compounds	Organic oxoanionic compounds	Organic pyrophosphates			38	0.307	M-H2O-H	C6H14O10P2	-3.87103	1.34522	1.21569e-05	0.00029942	-2.1151	0.230829	46078	199620	52964.5	39708.2	41454.5	59057.2	49035.5	34248.3	291286	170871	172575	176131	185806	201049
5.93_480.2003m/z	480.2	5.93185	neg	N-Acetyl-O-demethylpuromycin	64569	Unclassified	Unclassified	Unclassified			38.4	0	M-H2O-H	C23H29N7O6	0.516538	1.34423	4.13204e-06	0.000132459	2.90631	7.49701	175237	23374.3	242548	159420	175266	189878	123725	160587	42146.8	18976.9	25846.8	29347.8	12834.6	11092.9
10.18_396.2519m/z	396.252	10.1821	neg	Dodecylphosphocholine	34530	Unclassified	Unclassified	Unclassified			38.7	0	M+FA-H	C17H38NO4P	-0.501344	1.32633	6.07329e-06	0.00017774	2.54082	5.81919	179335	30817.8	214336	200652	185294	211431	119963	144333	5972.54	38157.8	42435.3	13097.5	44416.7	40827.1
0.90_229.1545m/z	229.154	0.9033	pos	Orciprenaline	HMDB0014954	Benzenoids	Phenols	Benzenediols		C07144	40.9	8.78	M+NH4	C11H17NO3	-0.809048	1.32312	0.000811609	0.00728865	0.405459	1.32451	704384	531807	731265	756404	694619	707474	684558	651984	457432	645374	471323	477727	516987	622000
3.97_441.0861m/z	441.086	3.97157	neg	(-)-Catechin 3-O-gallate	HMDB0029255	Phenylpropanoids and polyketides	Flavonoids	Flavans	***		37.8	3.95	M-H	C22H18O10	7.58449	1.32028	5.10658e-07	2.89365e-05	-5.17116	0.027754	4100.69	147751	5339.65	4952.24	4805.79	3708.75	3050.02	2747.69	127356	129842	119855	136018	178120	195319
9.61_615.3156m/z	615.316	9.61097	pos	Mesobilirubinogen	58064	Organoheterocyclic compounds	Tetrapyrroles and derivatives	Bilirubins	**	C05790	38.4	0	M+Na	C33H44N4O6	0.49894	1.3136	1.49173e-05	0.000348761	1.01065	2.01481	297272	147543	368576	300214	313816	265721	269267	266036	146429	183306	168468	130266	117859	138928
1.03_252.9790m/z	252.979	1.02935	pos	Niridazole	72986	Unclassified	Unclassified	Unclassified			38	0	M+K	C6H6N4O3S	-1.23497	1.31098	5.32305e-07	2.98234e-05	5.29239	39.1893	146190	3730.36	166076	161836	168831	167450	103595	109352	6161.9	4764.6	4836.82	5280.13	1089.36	249.316
0.64_333.0592m/z	333.059	0.63695	neg	1-(sn-Glycero-3-phospho)-1D-myo-inositol	HMDB0011649	Lipids and lipid-like molecules	Glycerophospholipids	Glycerophosphoinositols		C01225	48.4	45.4	M-H	C9H19O11P	-0.127014	1.30601	0.000974083	0.00836615	0.361317	1.2846	749861	583732	725385	822938	749757	763324	718519	719241	654675	529154	537329	490747	597068	693417
7.13_472.2461n	471.239	7.12677	neg	3α-HYDROXY-3-DEOXYANGOLENSIC ACID METHYL ESTER	43680	Unclassified	Unclassified	Unclassified			38.2	0	M-H, M+FA-H	C27H36O7	-0.0608654	1.30403	3.04703e-05	0.000592634	0.85578	1.80974	326151	180220	335372	367779	290252	323151	317890	322463	184016	159348	148763	127991	230258	230946
12.49_764.5087m/z	764.509	12.49	neg	PS(O-16:0/16:1(9Z))	LMGP03020007	Lipids and lipid-like molecules	Glycerophospholipids	Glycerophosphoserines			37.1	0	M+FA-H	C38H74NO9P	0.487816	1.30114	1.72849e-07	1.26838e-05	4.45015	21.8589	145261	6645.39	184563	152390	155968	140669	125695	112284	5.30639e-05	5254.12	23792.1	3510.29	6125.03	1190.81
12.22_766.4650n	767.472	12.2198	pos	PI(13:0/16:1(9Z))	LMGP06010041	Lipids and lipid-like molecules	Glycerophospholipids	Glycerophosphoinositols			37	0	M+H, M+NH4	C38H71O13P	2.35161	1.29776	1.19478e-06	5.31688e-05	2.44928	5.46145	168527	30857.5	175353	196047	138004	137755	161885	202115	18702.2	59913.9	41452.5	28189.1	24308.6	12578.5
10.11_518.2880n	517.281	10.1142	neg	Sativanine B	68092	Unclassified	Unclassified	Unclassified			37.4	0	M-H, M+FA-H	C30H38N4O4	-2.53437	1.29055	1.03585e-05	0.000266198	2.01436	4.04	186710	46215.3	190764	228969	187689	169948	149358	193531	73386.7	67759.1	60392.9	67962.9	4863.79	2926.31
10.34_426.2609m/z	426.261	10.3417	pos	PC(11:0/0:0)[U]	40274	Unclassified	Unclassified	Unclassified			37.6	0	M+H	C19H40NO7P	-1.45579	1.28511	2.98065e-07	1.95534e-05	2.12831	4.37204	174095	39820.2	215184	172025	150011	169433	171460	166459	53654.8	42900.9	49295.7	54740.9	23963	14366
12.01_623.4532m/z	623.453	12.0124	neg	Asimilobin	HMDB0029960	Lipids and lipid-like molecules	Fatty Acyls	Fatty alcohols			38.9	0	M+FA-H	C35H62O6	0.639812	1.28226	0.000941219	0.00814109	0.716312	1.64298	399702	243279	380894	458069	367730	383201	422188	386129	159714	235468	225094	172966	338386	328045
5.47_323.1135m/z	323.114	5.46718	neg	Solanolone	HMDB0033262	Benzenoids	Phenanthrenes and derivatives	Hydrophenanthrenes			52.4	65	M+FA-H	C15H18O5	-0.440616	1.27894	4.95007e-06	0.000151835	-0.784216	0.580668	187660	323180	201392	191280	188974	187824	174394	182096	298870	387687	302172	287368	326264	336718
2.40_211.0843n	229.118	2.39668	pos	6-Maleimidocaproic acid	24061	Unclassified	Unclassified	Unclassified			39	0	M+H, M+NH4	C10H13NO4	-0.551104	1.27892	0.000595527	0.00575537	0.834286	1.78297	358247	200926	270189	288590	340666	386386	418207	445443	146281	231347	197212	203485	187314	239920
7.27_569.2506m/z	569.251	7.2652	pos	Astin I	HMDB0041419	Organic acids and derivatives	Peptidomimetics	Hybrid peptides		C00373	41.5	39.4	M+NH4	C25H34ClN5O7	3.79937	1.27639	1.72228e-05	0.000388426	0.457638	1.37329	521069	379431	568692	533829	527065	513329	491978	491520	396986	436161	353269	353405	389395	347367
7.28_303.0872m/z	303.087	7.28332	neg	3-(4-hydroxyphenyl)-3,4-dihydro-2H-1-benzopyran-6,7-diol	HMDB0130501	Phenylpropanoids and polyketides	Isoflavonoids	Isoflavans			52.9	67.5	M+FA-H	C15H14O4	-0.777668	1.27599	9.62224e-06	0.000251432	0.868144	1.82531	305575	167410	317090	318023	304659	283114	302599	307965	142048	158816	136797	135988	231060	199750
6.43_272.1043n	273.112	6.42787	pos	5C-aglycone	7074	Lipids and lipid-like molecules	Prenol lipids	Quinone and hydroquinone lipids			51.4	62.6	M+H-H2O, M+H	C16H16O4	-2.00163	1.26862	0.000648411	0.00614619	-1.20797	0.432877	113947	263231	122532	116957	106429	117846	112975	106941	194788	288221	213583	195299	307746	379751
5.63_321.0978m/z	321.098	5.6307	neg	Lactucin	HMDB0035814	Organoheterocyclic compounds	Lactones	Gamma butyrolactones		C09489	55.8	81.9	M+FA-H	C15H16O5	-0.647293	1.25889	3.58125e-05	0.000665325	-0.931982	0.524138	151228	288526	162052	156029	149504	149251	140201	150327	239200	316879	257701	243504	348565	325308
13.46_770.4983m/z	770.498	13.4621	neg	PC(14:0/18:4(9E,11E,13E,15E))[U]	39243	Unclassified	Unclassified	Unclassified			36.6	0	M+FA-H	C40H72NO8P	0.728828	1.25699	4.902e-07	2.82929e-05	7.07555	134.881	130929	970.7	166569	139999	132729	149726	92333.1	104220	5.30639e-05	5.30639e-05	4721.83	238.464	863.908	5.30639e-05
0.82_233.1130m/z	233.113	0.820233	pos	4-(Glutamylamino) butanoate	62824	Organic acids and derivatives	Carboxylic acids and derivatives	Amino acids, peptides, and analogues	**	C15767	38.2	0	M+H	C9H16N2O5	-0.957646	1.25609	4.174e-07	2.48762e-05	1.44321	2.71925	205368	75523.9	176788	185354	196257	201360	223906	248547	65694.3	70670.8	82614.1	80085.8	71141.3	82937.1
10.34_658.4239m/z	658.424	10.3417	pos	PE(P-16:0/12:0)	77585	Lipids and lipid-like molecules	Glycerophospholipids	Glycerophosphoethanolamines			36.8	0	M+K	C33H66NO7P	4.85101	1.25559	0.000325905	0.00357303	1.22159	2.33204	255105	109391	309369	288985	228053	223844	227356	253020	40825.2	198450	86643.7	69165.3	135597	125665
0.68_444.1400n	462.181	0.68175	pos	1-O-[2-(L-Cysteinamido)-2-deoxy-alpha-D-glucopyranosyl]-1D-myo-inositol	73307	Unclassified	Unclassified	Unclassified			36.1	0	M+H, M+NH4	C15H28N2O11S	-3.0844	1.25142	0.000633844	0.00604351	-1.32959	0.39788	94001.4	236255	94099.3	63659.1	114519	88454	88378.5	114899	342500	238090	179147	211259	159833	286703
5.29_306.1102n	307.117	5.293	pos	2-[2-hydroxy-3-(3-hydroxy-4-methoxyphenyl)propyl]benzene-1,3,5-triol	HMDB0127825	Phenylpropanoids and polyketides	Linear 1,3-diarylpropanoids	Cinnamylphenols			44	26.1	M+H-H2O, M+H	C16H18O6	-0.359235	1.24838	6.6541e-05	0.00106654	-2.09428	0.234185	41302.7	176368	45179.4	40243.9	41090.5	44758.2	37076.2	39467.9	123941	212917	142156	128539	210224	240428
0.72_247.1286m/z	247.129	0.7233	pos	L-gamma-glutamyl-L-valine	62020	Organic acids and derivatives	Carboxylic acids and derivatives	Amino acids, peptides, and analogues			38.3	0	M+H	C10H18N2O5	-0.917059	1.24747	5.95493e-06	0.000174687	1.22821	2.34276	227192	96976.2	199068	195424	214248	227257	244229	282924	105014	65424.8	101483	113487	104997	91450.9
12.16_670.5244m/z	670.524	12.1621	pos	GlcCer(d14:2(4E,6E)/18:0)	LMSP0501AA53	Lipids and lipid-like molecules	Sphingolipids	Neutral glycosphingolipids			37.3	0	M+H	C38H71NO8	-1.21212	1.24713	2.19122e-06	8.20914e-05	0.732822	1.66189	336193	202296	330405	295826	368916	324698	349094	348222	169707	228415	200807	185895	202629	226324
1.42_187.1079m/z	187.108	1.416	neg	N-Alpha-acetyllysine	HMDB0000446	Organic acids and derivatives	Carboxylic acids and derivatives	Amino acids, peptides, and analogues		C12989	44	28.9	M-H	C8H16N2O3	-4.93579	1.24229	9.36999e-05	0.00137954	1.90733	3.75114	188078	50138.9	125287	140348	169862	202262	227382	263325	42920	60261.5	56798.9	62187.2	35933.5	42732.1
0.72_191.1039m/z	191.104	0.720533	neg	D-Lysine	6919	Organic acids and derivatives	Carboxylic acids and derivatives	Amino acids, peptides, and analogues	**	C00739	38.8	0	M+FA-H	C6H14N2O2	1.22455	1.22663	3.83139e-07	2.33602e-05	-1.33143	0.397375	80333.6	202161	90738.6	95506.7	87430.4	70952.9	72852.7	64520.5	214318	229600	188418	170495	191213	218921
1.10_191.1037m/z	191.104	1.10268	neg	L-Lysine	HMDB0000182	Organic acids and derivatives	Carboxylic acids and derivatives	Amino acids, peptides, and analogues	***	C00047	39.3	0	M+FA-H	C6H14N2O2	-0.157298	1.22037	2.27177e-05	0.000481777	-1.28451	0.410509	89442.3	217881	113127	102303	92696.8	72075.1	82061.2	74390.4	177525	270627	241827	243480	179139	194690
0.80_219.0452m/z	219.045	0.8043	neg	2'-Hydroxyisoflavone	65861	Unclassified	Unclassified	Unclassified			37.2	0	M-H2O-H	C15H10O3	0.0284406	1.21959	0.000272729	0.00311124	1.49403	2.81674	211870	75217.9	274944	219322	212598	188594	192341	183418	149149	91850.1	83715.7	92900.6	18886	14806.3
0.70_191.1025m/z	191.102	0.6956	pos	Ethosuximide M3	2597	Unclassified	Unclassified	Unclassified			39.3	0	M+NH4	C7H11NO4	-0.851681	1.21658	0.000337551	0.00368447	0.753188	1.68551	336254	199497	320035	294045	315924	340604	349992	396924	185646	141168	168288	184156	230373	287349
8.63_632.2715m/z	632.272	8.62915	neg	17alpha-(N-acetyl-D-glucosaminyl)estradiol 3-glucosiduronic acid	57945	Lipids and lipid-like molecules	Sterol Lipids	Steroid conjugates		C04806	38.1	0	M-H2O-H	C32H45NO13	0.407883	1.21397	0.00034606	0.0037543	0.416085	1.3343	535481	401319	579975	602988	506920	509514	525585	487901	482170	386489	366121	379942	409158	384033
4.63_350.1719m/z	350.172	4.63403	pos	PC(O-5:0/0:0)[R]	LMGP01060020	Lipids and lipid-like molecules	Glycerophospholipids	Glycerophosphocholines			43.4	24.6	M+Na	C13H30NO6P	4.94567	1.20757	0.000388379	0.00410183	-0.653539	0.635719	234712	369207	243315	260127	222647	233150	228651	220381	310945	380218	320651	323508	419819	460101
0.75_358.0227m/z	358.023	0.748383	neg	Florasulam	72612	Unclassified	Unclassified	Unclassified			36.7	0	M-H	C12H8F3N5O3S	-0.0944005	1.20191	4.62698e-08	4.70251e-06	8.2141	296.956	117695	396.34	139613	134786	129234	110765	91683.1	100092	5.30639e-05	5.30639e-05	2378.04	5.30639e-05	5.30639e-05	5.30639e-05
4.62_659.3264m/z	659.326	4.62268	neg	Capsianoside I	HMDB0002318	Lipids and lipid-like molecules	Fatty Acyls	Fatty acyl glycosides			44.1	38.1	M-H	C32H52O14	-3.05152	1.20169	1.70789e-06	6.83047e-05	1.27869	2.42619	202504	83465.9	234520	213394	202773	191820	183574	188940	96913.9	83980.5	105966	99172.1	67944.4	46818.3
8.35_364.2031n	365.211	8.347	pos	3-(1,1-Dimethyl-2-propenyl)-8-(3-methyl-2-butenyl)xanthyletin	87156	Phenylpropanoids and polyketides	Coumarins and derivatives	Pyranocoumarins			37.2	0	M+H-H2O, M+H	C24H28O3	-1.9763	1.19922	4.43974e-05	0.000787191	0.568858	1.48335	387393	261161	405169	384270	391502	383339	365733	394344	253117	321978	229383	251083	302428	208977
10.57_611.2863m/z	611.286	10.5697	neg	Achillicin	HMDB0036487	Organoheterocyclic compounds	Lactones	Gamma butyrolactones			51.3	66.3	2M-H	C17H22O5	0.209242	1.18654	2.33179e-09	7.16117e-07	2.73673	6.66557	132584	19890.9	148001	143297	126902	127366	120618	129321	21355.3	30208.8	25075.3	24782.4	10494.6	7429.07
10.91_632.3185m/z	632.319	10.9129	neg	OKHdiA-PE	LMGP20020041	Lipids and lipid-like molecules	Glycerophospholipids	Oxidized glycerophospholipids			37	0.463	M-H	C30H52NO11P	-3.16095	1.18562	8.8734e-06	0.000235828	2.0493	4.13906	157025	37937.5	143389	144894	154703	186341	157648	155179	39065.5	43335.9	49508.3	88141.8	6476.42	1096.95
10.38_633.3250m/z	633.325	10.3841	pos	Coagulin R 3-glucoside	89077	Lipids and lipid-like molecules	Steroids and steroid derivatives	Steroid lactones			37.1	0	M+H	C34H48O11	-3.02389	1.18218	1.54483e-07	1.161e-05	6.07149	67.2513	115178	1712.65	135858	137741	116819	95465	84569.5	120617	2432.57	7788.51	5.30639e-05	54.8415	5.30639e-05	5.30639e-05
12.18_479.3365m/z	479.336	12.1765	pos	26-Hydroxy-24-epi-brassinolide	68797	Unclassified	Unclassified	Unclassified			37.4	0	M+H-H2O	C28H48O7	-0.485553	1.17464	0.000439878	0.0045206	1.27648	2.42248	213830	88268.9	186701	324455	198765	178240	183283	211533	75819.7	107906	69068.2	62257.9	117540	97022.1
0.60_276.1553m/z	276.155	0.598517	pos	Lysyl-Glutamate	HMDB0028950	Organic acids and derivatives	Carboxylic acids and derivatives	Amino acids, peptides, and analogues			38.6	0	M+H	C11H21N3O5	-0.394626	1.16772	0.000203939	0.00248686	-1.2792	0.412023	87014.7	211189	100715	77368.3	85114.4	86322.3	84456.6	88111.5	291204	199265	248146	216264	151248	161008
0.75_417.0461m/z	417.046	0.748383	neg	Gomphidic acid	89352	Benzenoids	Phenols	Benzenetriols and derivatives			36	0	M+FA-H	C18H12O9	-0.618822	1.16771	6.82004e-08	6.35413e-06	2.95071	7.73127	127209	16453.8	109510	120157	107470	153770	139799	132546	28346.7	12501.4	19686.8	11153.3	16860.9	10173.4
4.73_379.1837m/z	379.184	4.73122	neg	N-(gamma-Glutamyl)ethanolamine	HMDB0039222	Organic acids and derivatives	Carboxylic acids and derivatives	Amino acids, peptides, and analogues			38.2	0.54	2M-H	C7H14N2O4	0.788805	1.16762	0.000401227	0.00420649	-0.534927	0.690194	286826	415573	308119	333789	289286	283045	261913	244805	458156	332091	400037	390599	442818	469740
4.11_276.1089m/z	276.109	4.10748	neg	Suberylglycine	HMDB0000953	Organic acids and derivatives	Carboxylic acids and derivatives	Amino acids, peptides, and analogues			46.8	37.5	M+FA-H	C10H17NO5	-0.0827022	1.16322	2.54434e-10	2.10977e-07	2.86261	7.27331	126091	17336.2	133248	115958	126352	126958	123166	130866	18039.1	27456.2	21735.4	23471.7	6177.12	7137.45
5.86_526.2440m/z	526.244	5.86405	neg	PS(15:1(9Z)/0:0)	78842	Lipids and lipid-like molecules	Glycerophospholipids	Glycerophosphoserines			38.7	0	M+FA-H	C21H40NO9P	3.6702	1.1598	2.6043e-05	0.000528423	3.22034	9.32004	130906	14045.7	78606	111370	106977	154645	162273	171569	9710.42	36105.8	14551.5	18969.1	1550.39	3386.95
2.22_201.1236m/z	201.124	2.21685	neg	Isoleucyl-Alanine	HMDB0028900	Organic acids and derivatives	Carboxylic acids and derivatives	Amino acids, peptides, and analogues			43.8	26.7	M-H	C9H18N2O3	-4.30466	1.15956	1.85475e-06	7.24404e-05	1.37759	2.59833	182200	70121.8	158056	160183	166012	182860	202618	223470	55183	67423.9	75137.5	71378.8	67876.5	83731.2
0.87_341.0297m/z	341.03	0.87385	neg	Medicagol	LMPK12090025	Phenylpropanoids and polyketides	Isoflavonoids	Coumestans			36.8	0	M+FA-H	C16H8O6	-2.11982	1.15231	7.25258e-05	0.00114187	-1.31339	0.402375	77710.8	193130	65984.9	59474.7	78911.5	67586.4	83368.6	110939	179820	186036	155704	165969	204902	266352
1.10_295.0002m/z	295	1.10268	neg	4-Hydroxyriluzole	2323	Unclassified	Unclassified	Unclassified			37.3	0	M+FA-H	C8H5F3N2O2S	-1.72422	1.15159	9.31917e-05	0.00137663	4.40898	21.2439	124288	5850.51	72246.6	89734.3	103884	131190	152389	196283	4218.36	23120.1	2379.14	5382.79	5.30639e-05	2.69857
1.43_368.2178m/z	368.218	1.43223	pos	Boc-Phe(NMe)-Gly-OMe	65476	Unclassified	Unclassified	Unclassified			37.8	0	M+NH4	C18H26N2O5	-0.659714	1.15066	3.60775e-05	0.000668253	1.39578	2.6313	188458	71621.4	161837	161930	179117	193994	211588	222280	65493.2	123763	57530.7	95383.1	46974.6	40584.1
5.10_607.3071m/z	607.307	5.09608	pos	Caracurine V	67427	Unclassified	Unclassified	Unclassified			38.1	0	M+Na	C38H40N4O2	4.68936	1.15049	7.87821e-06	0.000216312	0.814579	1.75879	259345	147457	258771	242652	227754	275202	259310	292380	126042	154549	137705	119646	175967	170833
1.31_321.1723n	360.14	1.30705	pos	Carboxyterbinafine	2750	Unclassified	Unclassified	Unclassified			36.8	0	M+H, M+K	C21H23NO2	-1.87208	1.14629	3.0586e-05	0.000593493	-1.5243	0.347648	60723	174668	81728.3	55111.9	54318.4	52199.1	50302.5	70678.1	239060	172539	168350	185038	129241	153782
4.17_293.1145m/z	293.114	4.1722	neg	Glutamylphenylalanine	HMDB0029156	Organic acids and derivatives	Carboxylic acids and derivatives	Amino acids, peptides, and analogues			51.5	62.8	M-H	C14H18N2O5	0.530586	1.14563	1.33697e-07	1.04259e-05	1.78567	3.44778	151722	44005.6	134295	131924	156809	157786	153295	176224	36113.6	50026.8	59316.6	53486.3	31547.5	33543
5.95_352.1037m/z	352.104	5.94848	neg	Sambucus nigra Degraded cyanogenic glycosides (2'-Epimer)	90783	Organic oxygen compounds	Organooxygen compounds	Carbohydrates and carbohydrate conjugates			39	0	M-H	C16H19NO8	-0.364925	1.14285	9.64644e-05	0.00140907	1.9974	3.9928	156095	39094.2	144889	132278	167896	190826	140063	160620	13494	11340	15267.1	13219.7	102082	79162.4
7.52_734.3954m/z	734.395	7.52145	pos	Lyciumoside IX	HMDB0033502	Lipids and lipid-like molecules	Prenol lipids	Terpene glycosides			36.5	0	M+NH4	C35H56O15	-0.445536	1.14265	9.88776e-06	0.000257352	1.95346	3.87303	148950	38458.2	164372	158787	126696	141518	156429	145897	64264.4	60281.2	56262.1	49941.4	5.30639e-05	5.30639e-05
10.25_593.2531m/z	593.253	10.2459	neg	Syringomethyl Reserpate	2257	Unclassified	Unclassified	Unclassified			36	0	M-H	C32H38N2O9	4.51535	1.13707	6.51214e-09	1.31704e-06	6.10015	68.6005	105166	1533.03	118767	120410	104908	101666	81178.4	104069	5.30639e-05	1950.65	1124.95	2230.41	1038.27	2853.89
3.70_206.9739m/z	206.974	3.70442	pos	6-Thioxanthine	724	Unclassified	Unclassified	Unclassified			37.7	0	M+K	C5H4N4OS	0.662551	1.1347	2.74467e-10	2.16181e-07	4.80722	27.9973	107182	3828.28	116139	110028	113097	113518	91145.9	99162.3	5084.26	6956.99	4726.17	5756.77	5.30639e-05	445.516
11.89_897.4980m/z	897.498	11.8916	pos	PGP(18:0/18:0)	HMDB0013504	Lipids and lipid-like molecules	Glycerophospholipids	Glycerophosphoglycerophosphates			36.6	0	M+K	C42H84O13P2	-4.51472	1.13337	0.000700018	0.0065244	1.62257	3.07923	176353	57271.9	220971	220690	145186	136270	160118	174883	22152.2	35694.8	29743.5	18745.5	121795	115500
6.39_345.2279m/z	345.228	6.39483	neg	ROCCELLIC ACID	43927	Unclassified	Unclassified	Unclassified			38.6	0	M+FA-H	C17H32O4	-1.16954	1.12568	3.3218e-05	0.000628388	0.519068	1.43303	366285	255602	407949	369404	350548	331261	375793	362754	246715	308110	228888	260917	253340	235640
10.38_681.2896m/z	681.29	10.3806	neg	Mycotoxin T 2	HMDB0032864	Organic oxygen compounds	Organooxygen compounds	Carbohydrates and carbohydrate conjugates			37.4	0	2M-H	C16H23NO7	2.95614	1.12229	2.95266e-09	7.88586e-07	3.15416	8.90217	113328	12730.3	121021	129447	109408	99305	99742	121043	9337.32	15467.8	11757.3	14750.4	10189.4	14879.9
1.21_231.1345m/z	231.134	1.21378	neg	Piperazine adipate	69714	Unclassified	Unclassified	Unclassified			38.2	0	M-H	C10H20N2O4	-2.44913	1.12136	2.30247e-06	8.41725e-05	2.47022	5.54128	128340	23160.7	96984	104018	121777	136283	144407	166571	24468.8	17751.2	29112.3	31874.2	17376.2	18381.4
4.49_264.1473n	263.14	4.49095	neg	Vorinostat	HMDB0015568	Benzenoids	Benzene and substituted derivatives	Unclassified			42	12.1	M-H, 2M-H	C14H20N2O3	-0.16583	1.12015	0.000131808	0.00180157	0.959196	1.94423	229728	118159	175691	202387	216543	246080	252288	285376	121281	74170.7	114704	128217	133311	137270
6.59_227.1282m/z	227.128	6.59328	neg	(-)-11-hydroxy-9,10-dihydrojasmonic acid	LMFA02020012	Lipids and lipid-like molecules	Fatty Acyls	Octadecanoids			47.5	47.6	M-H	C12H20O4	-2.89497	1.11728	1.37125e-07	1.06265e-05	2.63507	6.21206	121531	19563.6	138719	141943	124383	116104	116046	91986.9	28980.1	21449	21022.3	20453	14268.3	11209.2
3.24_229.1552m/z	229.155	3.2387	neg	Isoleucyl-Valine	HMDB0028920	Organic acids and derivatives	Carboxylic acids and derivatives	Amino acids, peptides, and analogues			43.9	26.6	M-H	C11H22N2O3	-2.58604	1.11372	2.33561e-05	0.000491545	1.80003	3.48227	149825	43025.1	111217	120903	135362	158092	168726	204650	34112	41578	52328.6	52490	38121.5	39520.3
12.30_481.3535m/z	481.354	12.2977	neg	27-Deoxy-5b-cyprinol	HMDB0001231	Lipids and lipid-like molecules	Steroids and steroid derivatives	Bile acids, alcohols and derivatives	**	C05446	37.8	0	M+FA-H	C27H48O4	0.178968	1.11271	3.24017e-07	2.07738e-05	2.02527	4.07069	133600	32819.9	142513	157673	126186	133837	119148	122241	19980.3	26503.3	25403.2	21629.5	54274.1	49129.1
0.82_297.0825m/z	297.082	0.8182	neg	2-Keto-3-deoxyoctonate (KDO)	4143	Unclassified	Unclassified	Unclassified			38	0	M+FA-H	C9H16O8	-0.886699	1.11238	3.49095e-06	0.000117194	1.46932	2.76892	163495	59046.6	156858	179905	164229	164402	146599	168977	44570.3	105130	69486.2	57305.2	40137.7	37650.1
5.63_213.0908m/z	213.091	5.6293	pos	PINOSYLVIN	43624	Lipids and lipid-like molecules	Polyketides	Aromatic polyketides	**	C01745	39.5	0	M+H	C14H12O2	-0.91626	1.10842	3.44856e-06	0.000116084	-2.33348	0.198405	25254.2	127286	26712.9	25861.3	25604.3	26316.2	23132.6	23897.9	103722	177409	106950	120443	136669	118525
4.69_263.1400m/z	263.14	4.68783	neg	N-despropyl ropinirole	HMDB0060625	Organoheterocyclic compounds	Indoles and derivatives	Indolines			43.5	19.5	M+FA-H	C13H18N2O	-0.339285	1.10597	3.52019e-08	3.98809e-06	1.7999	3.48196	138038	39643.8	135321	125898	134687	141701	131946	158676	38250.4	25549.3	53626.2	53140.7	33812.7	33483.5
6.05_261.1130m/z	261.113	6.04798	neg	8-Deoxy-11,13-dihydroxygrosheimin	HMDB0041144	Lipids and lipid-like molecules	Prenol lipids	Terpene lactones			54	73.8	M-H2O-H	C15H20O5	-0.689012	1.09823	0.000263127	0.00302475	-2.23713	0.212108	29700.3	140024	31217.7	33780.1	26205.2	29194.2	28413.4	29391.4	98778.4	138452	104615	98255.3	208737	191308
5.63_350.1594m/z	350.159	5.6293	pos	5',8-Dihydroxy-3',4',7-trimethoxyflavan	HMDB0040308	Phenylpropanoids and polyketides	Flavonoids	O-methylated flavonoids			47	41.3	M+NH4	C18H20O6	-1.29539	1.09718	1.27543e-05	0.000310142	-3.09092	0.117365	13270.3	113068	14764.3	12972.5	15300	13197	11889.7	11498.2	116758	150871	87853.4	95013.8	79772.2	148141
8.98_470.2302n	469.223	8.98498	neg	ANGOLENSIC ACID, METHYL ESTER	43664	Unclassified	Unclassified	Unclassified			37.8	0	M-H, M+FA-H	C27H34O7	-0.546585	1.09487	2.07259e-06	7.84745e-05	0.874574	1.83347	218841	119359	229439	242419	196286	221506	217259	206134	152870	121205	124326	108481	97728.6	111543
1.08_287.1478n	288.155	1.08475	pos	N-Acetyl-ala-ala-ala-methylester	68994	Unclassified	Unclassified	Unclassified			41.3	14.8	M+H, M+Na	C12H21N3O5	-1.12055	1.09328	0.000385651	0.00407885	-0.509794	0.702323	256654	365436	255143	254767	268010	241284	238774	281948	339607	396405	302876	326765	411483	415483
0.72_188.1160n	189.123	0.7233	pos	6-Acetamido-3-aminohexanoate	66060	Unclassified	Unclassified	Unclassified			39	0	M+H-H2O, M+H	C8H16N2O3	-0.328088	1.09235	3.59559e-05	0.000666601	0.519752	1.43371	342740	239058	311926	305695	337493	343692	354644	402988	247960	227916	239874	240115	249330	229154
11.14_476.2740m/z	476.274	11.1442	pos	PC(13:0/0:0)[U]	40277	Unclassified	Unclassified	Unclassified			37.2	0	M+Na	C21H44NO7P	-1.68404	1.09231	0.000211678	0.00255784	1.52283	2.87354	168202	58534.8	199014	177976	153924	157037	171177	150085	64645.2	128705	77491.5	55422.2	14436.3	10508
6.11_382.0779m/z	382.078	6.11043	neg	2,8-Dihydroxyquinoline-beta-D-glucuronide	HMDB0011658	Organic oxygen compounds	Organooxygen compounds	Carbohydrates and carbohydrate conjugates			39.5	1.01	M+FA-H	C15H15NO8	-0.146452	1.08555	4.32103e-08	4.57404e-06	-2.28604	0.205037	24740.8	120665	27693.2	27395.9	21164.2	23480.9	23674.4	25036.4	101894	114651	117684	112395	130448	146920
4.69_223.0242m/z	223.024	4.68783	neg	3,7-dihydroxy-2H-chromen-2-one	HMDB0141198	Phenylpropanoids and polyketides	Coumarins and derivatives	Hydroxycoumarins			52.6	67.7	M+FA-H	C9H6O4	-3.31888	1.08147	0.000539664	0.0053125	-1.77953	0.291278	44686.6	153415	49808.6	46489.8	48629	45003.8	39415.5	38772.7	112049	146032	109810	113943	209824	228834
0.63_433.1955m/z	433.196	0.626217	pos	Rhizocticin B	63577	Unclassified	Unclassified	Unclassified			38	0	M+H-H2O	C16H31N6O7P	-0.822585	1.07879	1.21734e-05	0.00029953	1.98261	3.95208	134032	33914.2	147584	147902	126334	130425	142292	109653	48401.2	71720.3	34967.8	42249.1	5467.59	679.15
6.24_384.0935m/z	384.094	6.23732	neg	5-Hydroxy-6-methoxyindole glucuronide	HMDB0010363	Organic oxygen compounds	Organooxygen compounds	Carbohydrates and carbohydrate conjugates	**	C03033	39.3	0.958	M+FA-H	C15H17NO8	-0.337536	1.07581	1.07267e-07	8.82865e-06	-1.03495	0.488032	90784.7	186022	95488.9	97184.9	85538.1	83607.4	95838.3	87050.8	158064	199758	190207	183615	203996	180492
5.74_317.0665m/z	317.067	5.74488	neg	Toralactone	HMDB0038549	Organoheterocyclic compounds	Naphthopyrans	Naphthopyranones		C17673	47.8	41.9	M+FA-H	C15H12O5	-0.519319	1.0731	1.79589e-06	7.10246e-05	-2.66312	0.157878	17895.5	113350	20408.6	19409.5	15775.8	18652.3	16249.9	16876.7	99480.9	115630	91104.2	91082.2	137670	145133
6.94_1013.5578m/z	1013.56	6.93857	pos	Megalomicin C2	40993	Lipids and lipid-like molecules	Polyketides	Macrolides and lactone polyketides	**	C11988	38.5	0	M+K	C49H86N2O17	2.08237	1.06747	0.000120029	0.00168027	1.16824	2.24737	183830	81797.8	202030	204515	175044	180526	152181	188684	63825.1	149005	93570.1	71121.2	67565.4	45700.3
1.02_109.0052m/z	109.005	1.01548	pos	3-Buten-2-one	LMFA12000018	Organic oxygen compounds	Organooxygen compounds	Carbonyl compounds			39.6	2.26	M+K	C4H6O	2.50244	1.0649	1.46531e-07	1.11818e-05	3.63803	12.4497	101160	8125.5	125616	106814	110176	100853	76953.2	86545.2	11588.9	9906.74	8714.9	7629.71	2540.17	8372.58
8.72_550.3133m/z	550.313	8.71698	pos	PG(20:4(5Z,8Z,11Z,14Z)/0:0)	LMGP04050010	Lipids and lipid-like molecules	Glycerophospholipids	Glycerophosphoglycerols			37.4	0	M+NH4	C26H45O9P	-1.30474	1.05897	2.46746e-06	8.84445e-05	6.28711	78.0923	94376.5	1208.52	125832	101351	95935.9	101929	52871.6	88338.9	1423.14	5.30639e-05	993.464	3972.12	862.422	5.30639e-05
0.70_249.1078m/z	249.108	0.6956	pos	N2-Succinyl-L-glutamic acid 5-semialdehyde	HMDB0001180	Organic acids and derivatives	Carboxylic acids and derivatives	Amino acids, peptides, and analogues	**	C05932	38.3	0	M+NH4	C9H13NO6	-1.18741	1.05058	8.93655e-06	0.000236495	1.1754	2.25855	169902	75226.1	145248	135364	166142	189693	188762	194202	77908.6	64140.1	80670	91806.3	56882.4	79948.9
2.29_463.3577m/z	463.358	2.2935	neg	1-(2,6,6-Trimethyl-2-cyclohexen-1-yl)-1,6-heptadien-3-one	86435	Lipids and lipid-like molecules	Prenol lipids	Sesquiterpenoids			38.7	0	2M-H	C16H24O	-0.985565	1.04847	1.17371e-07	9.47965e-06	-1.363	0.388774	57356	147531	54194.4	65827.9	60888	53019.9	58382	51824	149189	127940	157153	160959	127948	161995
5.69_305.1030m/z	305.103	5.6942	neg	Pergillin	HMDB0039592	Organoheterocyclic compounds	Benzopyrans	2-benzopyrans			52.8	66.7	M+FA-H	C15H16O4	-0.335811	1.04711	0.000137992	0.00186356	-2.14016	0.226854	28786.3	126893	26330.3	29112.2	26105	29425.9	31657.6	30086.7	95050	126737	92396.2	95170.7	181062	170943
5.71_645.2893m/z	645.289	5.71048	neg	SARMENTOSIDE B	43771	Unclassified	Unclassified	Unclassified			37.4	0	M-H2O-H	C34H48O13	-3.61216	1.04538	0.000601845	0.00580516	2.96862	7.82788	117420	15000.3	45082.1	187978	125923	106504	100729	138306	3187.03	52682.2	13802.6	14491.8	5386.18	451.767
12.11_568.3971m/z	568.397	12.105	pos	PA(8:0/17:0)	HMDB0115488	Lipids and lipid-like molecules	Glycerophospholipids	Glycerophosphates			38.2	0	M+NH4	C28H55O8P	-0.316425	1.0346	9.5155e-08	7.99688e-06	3.60848	12.1972	94463	7744.63	115565	86520.4	74915.7	95654.1	104110	90012.7	2754.93	12489.5	16237.2	12576.9	2409.26	5.30639e-05
9.24_316.1379m/z	316.138	9.2415	pos	6-(3-ethylphenoxy)-3,4,5-trihydroxyoxane-2-carboxylic acid	HMDB0124996	Organic oxygen compounds	Organooxygen compounds	Carbohydrates and carbohydrate conjugates			39.6	18.1	M+NH4	C14H18O7	-3.99041	1.03207	0.000602362	0.00580789	0.525145	1.43908	325216	225989	371293	341577	319451	291617	319399	307958	291027	229080	208526	222833	238435	166033
8.99_471.2371m/z	471.237	8.98602	pos	Glutathionylaminopropylcadaverine	63644	Unclassified	Unclassified	Unclassified			37.6	0	M+Na	C18H36N6O5S	2.49082	1.02945	0.000706827	0.00657327	0.618983	1.53579	295527	192426	309986	320994	272863	299916	273890	295511	202065	213289	155789	140951	167787	274676
9.85_439.1828m/z	439.183	9.84615	neg	2,4-Diamino-6,7-dimethoxyquinazoline	HMDB0060724	Organoheterocyclic compounds	Diazanaphthalenes	Benzodiazines			38.7	0	2M-H	C10H12N4O2	-4.45903	1.02912	2.49921e-10	2.10977e-07	5.10487	34.4128	87138.3	2532.15	97743.4	87774	81757	87109.4	77684.3	90761.6	5.30639e-05	744.621	5.30639e-05	0.525597	3001.55	11446.2
4.52_366.1660m/z	366.166	4.52052	pos	(R)-Laudanidine	HMDB0030211	Organoheterocyclic compounds	Isoquinolines and derivatives	Benzylisoquinolines	**	C17592	39.4	10.9	M+Na	C20H25NO4	-4.54832	1.02383	6.26885e-05	0.00102058	-0.987685	0.504286	92495	183417	98136	93051.9	85122.5	93487.6	93780.3	91391.4	141988	219047	165813	155095	199034	219527
11.19_540.3655m/z	540.365	11.1866	pos	PA(10:0/13:0)	HMDB0114773	Lipids and lipid-like molecules	Glycerophospholipids	Glycerophosphates			36.6	0	M+NH4	C26H51O8P	-1.00992	1.02185	1.17744e-08	1.88968e-06	3.13027	8.75598	93973.9	10732.5	97199.1	96214.3	76874.1	94019.3	101595	97941.7	12488.7	7185.18	21928.3	18416.9	4376.21	5.30639e-05
4.58_243.1711m/z	243.171	4.57508	neg	Isoleucyl-Isoleucine	HMDB0028910	Organic acids and derivatives	Carboxylic acids and derivatives	Amino acids, peptides, and analogues			44.8	28.5	M-H	C12H24N2O3	-1.32651	1.02089	3.55035e-06	0.000118614	1.86775	3.64964	120538	33027.5	94214.8	99245	112652	128601	134311	154206	28359.8	30680.5	40912.5	38791	29536.2	29884.9
0.66_233.0773m/z	233.077	0.664717	neg	L-2-Amino-3-oxobutanoic acid	HMDB0006454	Organic acids and derivatives	Carboxylic acids and derivatives	Amino acids, peptides, and analogues	**	C03508	39.3	0	2M-H	C4H7NO3	-2.47269	1.01946	0.000784723	0.00709757	1.35007	2.54924	166667	65379.1	107049	118331	154747	194740	201231	223901	63191.4	103079	60164.4	75244.6	42605.8	47988.7
10.38_698.2801m/z	698.28	10.3806	neg	Rifamycin W-hemiacetal	63723	Unclassified	Unclassified	Unclassified			37	0	M+FA-H	C35H43NO11	-2.63165	1.0187	1.09299e-09	5.13003e-07	4.77798	27.4356	85945.3	3132.61	84663	95959.5	84503.6	78771.5	74627	97147	2691.49	7051.09	4461.07	4592.03	5.30639e-05	5.30639e-05
0.70_218.0902n	219.097	0.6956	pos	Glutamylalanine	HMDB0003764	Organic acids and derivatives	Carboxylic acids and derivatives	Amino acids, peptides, and analogues			38.2	0	M+H-H2O, M+H	C8H14N2O5	-0.446711	1.01808	3.09227e-05	0.000598625	0.83541	1.78436	203630	114119	184567	173307	192338	215942	204421	251202	113244	95423.8	121650	128517	101658	124220
11.75_495.3327m/z	495.333	11.7525	neg	3α,12α,22-Trihydroxy-5β-cholestan-26-oic acid	43074	Unclassified	Unclassified	Unclassified			37.6	0	M+FA-H	C27H46O5	-0.136819	1.01802	1.25572e-07	9.97993e-06	2.38486	5.22294	104652	20037	125882	117392	104424	99268.4	89771.5	91175.5	19207.9	22412.9	18434.7	8753.89	24712.5	26700.4
0.71_521.1617m/z	521.162	0.706633	neg	Hymexazol&nbsp	68843	Unclassified	Unclassified	Unclassified			38.5	0	2M-H	C10H15NO7	-1.32298	1.01669	0.000140713	0.00188646	-0.702534	0.614492	146423	238282	180005	152682	180225	126356	116742	122527	241702	216303	209457	231599	256726	273908
6.86_229.1439m/z	229.144	6.86492	neg	2-Methyl-1,7-dioxaspiro[5.6]dodecane	102860	Unclassified	Unclassified	Unclassified			38.3	0	M+FA-H	C11H20O2	-3.28959	1.01544	5.51476e-09	1.17252e-06	3.00428	8.02374	95188.9	11863.4	84704.3	97910.1	86748.1	104670	109046	88054.5	15082.2	17473.3	11932.1	14190.1	5871.6	6631.08
1.12_495.0676m/z	495.068	1.11657	neg	Thionazin	72787	Unclassified	Unclassified	Unclassified			37.3	0	2M-H	C8H13N2O3PS	-4.15738	1.01322	0.00011274	0.00159802	6.58161	95.7771	92411.7	964.861	158264	97283.5	89841	90398.4	67263.4	51419.9	5.30639e-05	5.30639e-05	4342.54	1446.63	5.30639e-05	5.30639e-05
11.99_482.3239m/z	482.324	11.9911	pos	LysoPC(15:0)	HMDB0010381	Lipids and lipid-like molecules	Glycerophospholipids	Glycerophosphocholines	***	C04230	37.3	0	M+H	C23H48NO7P	-0.40602	1.00417	0.000185844	0.00232549	1.96021	3.89118	125695	32302.6	130442	121004	109093	143142	137997	112494	11270.8	107022	29252.6	20370.4	17718.6	8181.63
