# Supplementary material for: Integrated Transcriptomics and Nontargeted Metabolomics Analysis Reveal Key Metabolic Pathways in Ganoderma lucidum in Response to Ethylene
Source: J Fungi (Basel). 2022 Apr 28;8(5):456. doi: 10.3390/jof8050456 (PMC9146657; doi:10.3390/jof8050456)
Supplement: Supplementary file 1 [file jof-08-00456-s001.zip › Table S2.xlsx]

## Sheet: Sheet1
Table S2 The differentially accumulated ganoderic acid with ethylene treatment
ID	m/z	Retention time (min)	Ion mode	Metabolites	Compound ID	Super Class	Class	Sub Class	Score	Fragmentation Score	Adducts	Formula	Mass Error (ppm)	VIP	P-value	adj.P-value	log2(FC)	FC	average(PR-C2H4)	average(PR-H2O)	PR-C2H4-1	PR-C2H4-2	PR-C2H4-3	PR-C2H4-4	PR-C2H4-5	PR-C2H4-6	PR-H2O-1	PR-H2O-2	PR-H2O-3	PR-H2O-4	PR-H2O-5	PR-H2O-6
7.91_532.3032n	515.3	7.90603	pos	Ganoderic acid eta	HMDB0036309	Lipids and lipid-like molecules	Prenol lipids	Triterpenoids	52.5	67.5	M+H-H2O, M+H, M+Na, M+NH4, M+K	C30H44O8	-0.8396	18.0653	0.000892872	0.00781339	0.390034	1.31042	1.33868e+08	1.02156e+08	1.57185e+08	1.31775e+08	1.26771e+08	1.32479e+08	1.25068e+08	1.29928e+08	1.07773e+08	1.23011e+08	9.57135e+07	9.17155e+07	1.01381e+08	9.33412e+07
9.30_500.3135n	501.321	9.29828	pos	Ganolucidic acid A	HMDB0035302	Lipids and lipid-like molecules	Prenol lipids	Triterpenoids	50.9	60.6	M+H-H2O, M+H	C30H44O6	-0.569939	11.1514	1.41579e-05	0.000336703	-1.40375	0.377944	6.40463e+06	1.6946e+07	8.26121e+06	5.8767e+06	6.27832e+06	6.58674e+06	5.42141e+06	6.00341e+06	1.71466e+07	2.24281e+07	1.76728e+07	1.64562e+07	1.47088e+07	1.32633e+07
8.96_456.2507n	457.258	8.95767	pos	Lucidenic acid F	91571	Lipids and lipid-like molecules	Prenol lipids	Triterpenoids	50	52.8	M+H, M+K, M+Na	C27H36O6	-0.995571	10.7209	0.0012773	0.0103062	0.573303	1.48793	3.42391e+07	2.30113e+07	3.68837e+07	3.78178e+07	3.20833e+07	3.34388e+07	3.14001e+07	3.38108e+07	2.7747e+07	2.95966e+07	2.55673e+07	2.2198e+07	1.57062e+07	1.72525e+07
9.29_500.3141n	499.307	9.28985	neg	Ganoderic acid beta	HMDB0033234	Lipids and lipid-like molecules	Prenol lipids	Triterpenoids	48.6	46.4	M-H, 2M-H, M+FA-H	C30H44O6	0.563239	8.97603	0.000128829	0.00177057	-1.47595	0.359497	4.05569e+06	1.12816e+07	5.27489e+06	3.68379e+06	4.06436e+06	4.24138e+06	3.43223e+06	3.63751e+06	1.311e+07	1.38048e+07	1.32358e+07	1.20839e+07	8.61607e+06	6.83882e+06
6.91_474.2612n	475.268	6.91012	pos	Lucidenic acid I	91162	Lipids and lipid-like molecules	Prenol lipids	Triterpenoids	51.2	58.5	M+H, M+K, M+Na	C27H38O7	-1.12763	7.29312	9.54447e-06	0.000249924	0.791891	1.73134	1.07413e+07	6.204e+06	1.20116e+07	1.08906e+07	1.0355e+07	1.06265e+07	9.81355e+06	1.07503e+07	5.90197e+06	8.27626e+06	5.89862e+06	5.53092e+06	6.61285e+06	5.00339e+06
8.20_512.2773n	513.285	8.20443	pos	Ganoderic acid E	HMDB0035980	Lipids and lipid-like molecules	Prenol lipids	Triterpenoids	40.5	8.64	M+H, M+K, M+Na	C30H40O7	-0.227795	6.31085	0.00842381	0.0429231	0.352014	1.27634	1.98972e+07	1.55893e+07	2.29164e+07	2.11572e+07	1.80785e+07	1.96484e+07	1.83288e+07	1.92539e+07	1.42439e+07	1.70693e+07	1.34507e+07	1.27918e+07	1.98847e+07	1.6095e+07
8.47_500.3140n	499.307	8.47205	neg	Ganolucidic acid D	HMDB0035299	Organoheterocyclic compounds	Imidolactams	Unclassified	50.9	61	M-H, M+FA-H	C30H44O6	0.404254	5.32592	1.40401e-09	5.72561e-07	-1.92472	0.263391	808770	3.07061e+06	996859	783736	807659	816946	728682	718738	3.36987e+06	3.37033e+06	2.94747e+06	2.77065e+06	2.95784e+06	3.00749e+06
11.03_453.3366m/z	453.337	11.0315	pos	Ganodermic acid Jb	HMDB0035334	Lipids and lipid-like molecules	Prenol lipids	Triterpenoids	49.9	59	M+H-H2O	C30H46O4	0.659965	4.75255	2.08239e-05	0.000452021	-4.35351	0.0489174	99031.5	2.02447e+06	78421.2	161037	104294	58688.8	79449.2	112299	2.52538e+06	1.9317e+06	2.0047e+06	2.37755e+06	842677	2.46479e+06
7.52_502.3294n	503.336	7.52145	pos	Ganolucidic acid B	HMDB0035751	Lipids and lipid-like molecules	Prenol lipids	Triterpenoids	47.2	38.2	M+H-H2O, M+H	C30H46O6	-0.159476	4.34071	0.00296169	0.0197045	-0.637623	0.642771	3.55645e+06	5.533e+06	4.13495e+06	3.3765e+06	3.19577e+06	4.01433e+06	3.03439e+06	3.58277e+06	5.21861e+06	6.45814e+06	6.76673e+06	4.92211e+06	6.16427e+06	3.66816e+06
6.81_529.2805m/z	529.281	6.80795	neg	Ganoderic acid theta	HMDB0036310	Lipids and lipid-like molecules	Prenol lipids	Triterpenoids	53.7	75.7	M-H	C30H42O8	-0.291341	3.50782	0.00466809	0.027617	0.225251	1.16898	9.0234e+06	7.71903e+06	1.02235e+07	9.22634e+06	8.86382e+06	8.7098e+06	8.61106e+06	8.50581e+06	8.30792e+06	8.50977e+06	7.79223e+06	7.2734e+06	7.50046e+06	6.9304e+06
8.63_570.2828n	569.276	8.62915	neg	Ganoderic acid F	HMDB0035988	Lipids and lipid-like molecules	Prenol lipids	Triterpenoids	53.6	74.5	M-H, 2M-H	C32H42O9	-0.0651122	3.07418	0.00676655	0.0362144	0.349362	1.274	4.67564e+06	3.67006e+06	5.30487e+06	4.92182e+06	4.35061e+06	4.43384e+06	4.57819e+06	4.46451e+06	3.74284e+06	3.50404e+06	3.13294e+06	2.97583e+06	4.69864e+06	3.96605e+06
7.87_472.2460n	471.239	7.86825	neg	Lucidenic acid K	HMDB0035890	Lipids and lipid-like molecules	Prenol lipids	Triterpenoids	46.8	38.3	M-H, M+FA-H	C27H36O7	-0.293115	2.74924	6.04094e-05	0.000996309	0.71425	1.64063	1.69015e+06	1.03018e+06	1.82082e+06	1.81255e+06	1.55343e+06	1.65417e+06	1.63952e+06	1.66039e+06	1.37033e+06	1.09748e+06	1.11934e+06	1.01428e+06	784444	795209
7.10_475.2700m/z	475.27	7.09807	neg	Lucidenic acid C	HMDB0037609	Lipids and lipid-like molecules	Prenol lipids	Triterpenoids	53.9	73.1	M-H	C27H40O7	-0.3354	2.31582	0.0052653	0.0302214	0.70928	1.63499	1.4679e+06	897802	1.64861e+06	1.50994e+06	1.41934e+06	1.49633e+06	1.32133e+06	1.41184e+06	1.26513e+06	1.16268e+06	1.05425e+06	1.06171e+06	446095	396958
6.78_476.2775n	521.276	6.77948	neg	Lucidenic acid G	HMDB0035599	Lipids and lipid-like molecules	Prenol lipids	Triterpenoids	52.6	66.6	M+FA-H, 2M-H, M-H	C27H40O7	0.201543	2.31041	0.008362	0.0427044	0.428788	1.3461	2.28807e+06	1.69978e+06	2.54354e+06	2.43512e+06	2.20634e+06	2.22823e+06	2.11812e+06	2.19709e+06	2.09448e+06	2.1014e+06	1.822e+06	1.76441e+06	1.29271e+06	1.12365e+06
7.87_559.2912m/z	559.291	7.86825	neg	Ganoderenic acid B	HMDB0035709	Lipids and lipid-like molecules	Prenol lipids	Triterpenoids	56.6	89.3	M+FA-H	C30H42O7	-0.19479	1.95473	4.58156e-05	0.000806588	-0.27587	0.825952	1.60815e+06	1.94702e+06	1.68297e+06	1.60744e+06	1.53814e+06	1.64516e+06	1.52427e+06	1.65092e+06	2.02442e+06	1.92667e+06	1.92121e+06	1.78423e+06	2.08676e+06	1.93887e+06
7.01_457.2579m/z	457.258	7.00987	pos	Lucidenic acid L	HMDB0035975	Lipids and lipid-like molecules	Prenol lipids	Triterpenoids	53.8	77.8	M+H-H2O	C27H38O7	-1.23307	1.77089	5.90121e-06	0.000173521	0.743	1.67365	657568	392894	688749	709881	635682	642218	610218	658658	393493	507449	398148	352573	394296	311405
12.34_495.3465m/z	495.346	12.338	pos	Ganoderic acid X	HMDB0035332	Lipids and lipid-like molecules	Prenol lipids	Triterpenoids	49.6	79.5	M+H-H2O	C32H48O5	-0.846807	1.7604	0.00657594	0.0354536	-4.50857	0.0439325	15597.8	355039	9755.36	46259	8436.14	4818.68	5477.59	18839.8	639414	405367	384315	563748	106884	30506
10.18_497.2912m/z	497.291	10.1821	neg	Ganoderenic acid C	HMDB0035382	Lipids and lipid-like molecules	Prenol lipids	Triterpenoids	52.4	70.1	M-H2O-H	C30H44O7	0.578876	1.36411	1.33608e-06	5.74029e-05	-0.864409	0.549271	188367	342939	221606	186090	176396	194419	165841	185849	339755	398972	354481	325354	333860	305214
