# Supplementary material for: Integrated Transcriptomics and Nontargeted Metabolomics Analysis Reveal Key Metabolic Pathways in Ganoderma lucidum in Response to Ethylene
Source: J Fungi (Basel). 2022 Apr 28;8(5):456. doi: 10.3390/jof8050456 (PMC9146657; doi:10.3390/jof8050456)
Supplement: Supplementary file 1 [file jof-08-00456-s001.zip › Table S3.xlsx]

## Sheet: Sheet1
Table S3 The differentially expressed genes involved in the pathway
Enzyme(abbreviations)	Full Name	Gene_id	BaseMean	BaseMean_control_PR_H2O	BaseMean_case_PR_C2H4	FoldChange	log2FoldChange	pValue	qValue	Expression_PR_H2O_1	Expression_PR_H2O_2	Expression_PR_H2O_3	Expression_PR_C2H4_1	Expression_PR_C2H4_2	Expression_PR_C2H4_3	GO_id	GO_term	pathway	pathway_description
ODC	ornithine decarboxylase	GL17083-G	4171.87	3913.63	4430.11	1.13197	0.178836	0.287124	0.38047	166.516	150.679	178.948	181.651	142.304	152.023	GO:0005737,GO:0005829,GO:0005634,GO:0004586,GO:0015940,GO:0033387	cytoplasm|cytosol|nucleus|ornithine decarboxylase activity|pantothenate biosynthetic process|putrescine biosynthetic process from ornithine	ko00330,ko00480	Arginine and proline metabolism|Glutathione metabolism
dcSAM	decarboxylated S-adenosylmethionine	GL17796-G	737.45	538.637	936.263	1.73821	0.797601	1.0127e-05	3.6723e-05	27.2059	25.9207	23.8937	37.8545	34.5406	40.9652	GO:0005829,GO:0005634,GO:0004014,GO:0015940,GO:0006557,GO:0008295,GO:0006597	cytosol|nucleus|adenosylmethionine decarboxylase activity|pantothenate biosynthetic process|S-adenosylmethioninamine biosynthetic process|spermidine biosynthetic process|spermine biosynthetic process	ko00270,ko00330	Cysteine and methionine metabolism|Arginine and proline metabolism
MVK	mevalonate kinase	GL17879-G	1979.95	1461.07	2498.83	1.71027	0.774228	4.34246e-06	1.6873e-05	36.7065	35.1443	39.6686	57.4782	51.6211	52.4696	GO:0005737,GO:0005634,GO:0004121,GO:0030170,GO:0071266,GO:0019343,GO:0019346	cytoplasm|nucleus|cystathionine beta-lyase activity|pyridoxal phosphate binding|'de novo' L-methionine biosynthetic process|cysteine biosynthetic process via cystathionine|transsulfuration
ACO	aconitate hydratase	GL18572-G	11439.5	6049.13	16829.8	2.78219	1.47622	2.75562e-19	6.07332e-18	177.227	167.28	190.294	447.194	390.448	422.945	GO:0005829,GO:0005622,GO:0042645,GO:0005739,GO:0051539,GO:0003994,GO:0003690,GO:0046872,GO:0003697,GO:0019878,GO:0000002,GO:0006099	cytosol|intracellular|mitochondrial nucleoid|mitochondrion|4 iron, 4 sulfur cluster binding|aconitate hydratase activity|double-stranded DNA binding|metal ion binding|single-stranded DNA binding|lysine biosynthetic process via aminoadipic acid|mitochondrial genome maintenance|tricarboxylic acid cycle	ko00020,ko00630	Citrate cycle (TCA cycle)|Glyoxylate and dicarboxylate metabolism
OSC	lanosterol synthase	GL18675-G	725.554	623.457	827.651	1.32752	0.408731	0.024221	0.0443873	21.024	20.1531	18.7428	23.1896	21.3608	22.7979	GO:0000250,GO:0006694	lanosterol synthase activity|steroid biosynthetic process
GLT1	glutamate synthase	GL19823-G	2726.68	3231.37	2221.99	0.687631	-0.540294	0.00111323	0.00274339	35.9439	30.1268	32.3627	18.7198	19.2373	19.2969	GO:0005829,GO:0005739,GO:0051538,GO:0050660,GO:0010181,GO:0016040,GO:0004355,GO:0005506,GO:0016491,GO:0019676,GO:0006537,GO:0036267,GO:0097054	cytosol|mitochondrion|3 iron, 4 sulfur cluster binding|flavin adenine dinucleotide binding|FMN binding|glutamate synthase (NADH) activity|glutamate synthase (NADPH) activity|iron ion binding|oxidoreductase activity|ammonia assimilation cycle|glutamate biosynthetic process|invasive filamentous growth|L-glutamate biosynthetic process	ko00250,ko00910	Alanine, aspartate and glutamate metabolism|Nitrogen metabolism
ICD	isocitrate dehydrogenase	GL20627-G	3984.54	3079.37	4889.72	1.5879	0.667119	4.63823e-05	0.000149285	159.264	118.063	181.483	215.064	199.962	201.689	GO:0005739,GO:0004450,GO:0000287,GO:0051287,GO:0006097,GO:0006102,GO:0006099	mitochondrion|isocitrate dehydrogenase (NADP+) activity|magnesium ion binding|NAD binding|glyoxylate cycle|isocitrate metabolic process|tricarboxylic acid cycle	ko00020,ko00480,ko04146	Citrate cycle (TCA cycle)|Glutathione metabolism|Peroxisome
SDHA	uccinate dehydrogenase (ubiquinone) flavoprotein subunit	GL20821-G	6747.97	3911.63	9584.3	2.4502	1.2929	3.84234e-15	5.31145e-14	122.109	119.088	133.514	274.139	239.663	264.159	GO:0005749,GO:0005739,GO:0045282,GO:0009055,GO:0050660,GO:0008177,GO:0000104,GO:0009061,GO:0006121,GO:0006105,GO:0006099	mitochondrial respiratory chain complex II, succinate dehydrogenase complex (ubiquinone)|mitochondrion|plasma membrane succinate dehydrogenase complex|electron transfer activity|flavin adenine dinucleotide binding|succinate dehydrogenase (ubiquinone) activity|succinate dehydrogenase activity|anaerobic respiration|mitochondrial electron transport, succinate to ubiquinone|succinate metabolic proces…	ko00020,ko00190	Citrate cycle (TCA cycle)|Oxidative phosphorylation
SQS	squalene synthase	GL21690-G	419.371	280.014	558.727	1.99535	0.996641	2.50432e-07	1.18935e-06	11.7266	12.1842	15.4884	20.7243	23.0678	22.7885	GO:0005789,GO:0016021,GO:0004310,GO:0051996,GO:0006696,GO:0045338,GO:0008299	endoplasmic reticulum membrane|integral component of membrane|farnesyl-diphosphate farnesyltransferase activity|squalene synthase activity|ergosterol biosynthetic process|farnesyl diphosphate metabolic process|isoprenoid biosynthetic process	ko00100,ko00909	Steroid biosynthesis|Sesquiterpenoid and triterpenoid biosynthesis
AGXT	alanine-glyoxylate transaminase	GL21921-G	5085.78	2929.12	7242.45	2.47257	1.30601	3.92526e-11	3.18811e-10	106.965	98.054	114.336	197.964	259.336	210.228	GO:0005777,GO:0008453,GO:0004760,GO:0019265	peroxisome|alanine-glyoxylate transaminase activity|serine-pyruvate transaminase activity|glycine biosynthetic process, by transamination of glyoxylate	ko00250,ko00260,ko00630,ko04146	Alanine, aspartate and glutamate metabolism|Glycine, serine and threonine metabolism|Glyoxylate and dicarboxylate metabolism|Peroxisome
FDPS	farnesyl diphosphate synthase	GL22068-G	2591.2	2524.58	2657.83	1.05278	0.0742105	0.677005	0.761173	163.476	128.716	150.144	113.211	157.349	122.662	GO:0005737,GO:0004161,GO:0004311,GO:0004337,GO:0046872,GO:0045337,GO:0033384	cytoplasm|dimethylallyltranstransferase activity|farnesyltranstransferase activity|geranyltranstransferase activity|metal ion binding|farnesyl diphosphate biosynthetic process|geranyl diphosphate biosynthetic process	ko00900	Terpenoid backbone biosynthesis
SPDS	spermidine synthase	GL22111-G	3351.18	1370.7	5331.66	3.88972	1.95967	1.23813e-30	7.52602e-29	38.7464	41.7212	50.9232	160.522	136.344	136.521	GO:0005737,GO:0005829,GO:0004755,GO:0004753,GO:0009085,GO:0019878	cytoplasm|cytosol|saccharopine dehydrogenase (NADP+, L-glutamate-forming) activity|saccharopine dehydrogenase activity|lysine biosynthetic process|lysine biosynthetic process via aminoadipic acid	ko00270,ko00300,ko00310,ko00330,ko00480	Cysteine and methionine metabolism|Lysine biosynthesis|Lysine degradation|Arginine and proline metabolism|Glutathione metabolism
OGDH	2-oxoglutarate dehydrogenase E1 component	GL22262-G	3734.95	3064.48	4405.42	1.43757	0.523634	0.00141208	0.00340968	60.3889	72.4328	58.0688	80.1996	68.3261	84.1354	GO:0042645,GO:0009353,GO:0005739,GO:0045252,GO:0004591,GO:0030976,GO:0006103,GO:0006099	mitochondrial nucleoid|mitochondrial oxoglutarate dehydrogenase complex|mitochondrion|oxoglutarate dehydrogenase complex|oxoglutarate dehydrogenase (succinyl-transferring) activity|thiamine pyrophosphate binding|2-oxoglutarate metabolic process|tricarboxylic acid cycle	ko00020	Citrate cycle (TCA cycle)
ADSL	adenylosuccinate lyase	GL22628-G	1504.4	1283.38	1725.41	1.34443	0.426993	0.0122222	0.0240969	58.1347	52.0575	59.8316	70.5778	54.5581	68.5975	GO:0070626,GO:0004018,GO:0044208,GO:0006189,GO:0006164	(S)-2-(5-amino-1-(5-phospho-D-ribosyl)imidazole-4-carboxamido)succinate AMP-lyase (fumarate-forming) activity|N6-(1,2-dicarboxyethyl)AMP AMP-lyase (fumarate-forming) activity|'de novo' AMP biosynthetic process|'de novo' IMP biosynthetic process|purine nucleotide biosynthetic process	ko00230,ko00250	Purine metabolism|Alanine, aspartate and glutamate metabolism
HMGR	3-hydroxy-3-methylglutaryl-coenzyme A reductase	GL24088-G	2998.44	2442.61	3554.26	1.45511	0.541126	0.000935397	0.00233994	46.528	53.281	39.1041	49.4667	58.8661	62.7114	GO:0005789,GO:0016021,GO:0004420,GO:0050661,GO:0015936,GO:0008299,GO:0016126	endoplasmic reticulum membrane|integral component of membrane|hydroxymethylglutaryl-CoA reductase (NADPH) activity|NADP binding|coenzyme A metabolic process|isoprenoid biosynthetic process|sterol biosynthetic process	ko00900	Terpenoid backbone biosynthesis
ADSS	adenylosuccinate synthase	GL24804-G	3922.55	2683.95	5161.15	1.92297	0.943336	1.44607e-08	8.18109e-08	119.966	120.106	108.867	210.267	184.105	173.915	GO:0005737,GO:0004019,GO:0005525,GO:0000287,GO:0044208	cytoplasm|adenylosuccinate synthase activity|GTP binding|magnesium ion binding|'de novo' AMP biosynthetic process	ko00230,ko00250	Purine metabolism|Alanine, aspartate and glutamate metabolism
HMGS	hydroxymethylglutaryl-CoA synthase	GL24922-G	1611.31	960.47	2262.15	2.35525	1.23588	3.86116e-09	2.4041e-08	34.6088	47.2284	25.8965	65.8912	67.4118	81.67	GO:0004421,GO:0006084,GO:0006696,GO:0010142,GO:0009405	hydroxymethylglutaryl-CoA synthase activity|acetyl-CoA metabolic process|ergosterol biosynthetic process|farnesyl diphosphate biosynthetic process, mevalonate pathway|pathogenesis	ko00072,ko00280,ko00650,ko00900	Synthesis and degradation of ketone bodies|Valine, leucine and isoleucine degradation|Butanoate metabolism|Terpenoid backbone biosynthesis
FDPS	farnesyl diphosphate synthase	GL25499-G	1901.87	1406.28	2397.45	1.70482	0.769618	4.549e-06	1.7578e-05	85.4053	99.5174	87.009	128.687	125.531	138.578	GO:0005737,GO:0004161,GO:0004311,GO:0004337,GO:0046872,GO:0045337,GO:0033384	cytoplasm|dimethylallyltranstransferase activity|farnesyltranstransferase activity|geranyltranstransferase activity|metal ion binding|farnesyl diphosphate biosynthetic process|geranyl diphosphate biosynthetic process	ko00900	Terpenoid backbone biosynthesis
ACAT	acetyl-CoA acetyltransferase	GL26574-G	5851.77	4946.25	6757.3	1.36615	0.450112	0.00540876	0.0115554	162.776	191.639	159.671	190.84	205.377	198.485	GO:0005739,GO:0005777,GO:0003985,GO:0003988,GO:0046872,GO:0006635	mitochondrion|peroxisome|acetyl-CoA C-acetyltransferase activity|acetyl-CoA C-acyltransferase activity|metal ion binding|fatty acid beta-oxidation	ko00071,ko00072,ko00280,ko00310,ko00380,ko00620,ko00630,ko00640,ko00650,ko00900	Fatty acid degradation|Synthesis and degradation of ketone bodies|Valine, leucine and isoleucine degradation|Lysine degradation|Tryptophan metabolism|Pyruvate metabolism|Glyoxylate and dicarboxylate metabolism|Propanoate metabolism|Butanoate metabolism|Terpenoid backbone biosynthesis
MDH2	malate dehydrogenase	GL26632-G	3883.72	1903.03	5864.42	3.08163	1.62369	3.03476e-22	9.22344e-21	99.183	120.163	88.4392	244.237	268.727	290.149	GO:0005759,GO:0005739,GO:0030060,GO:0003729,GO:0009060,GO:0005975,GO:0001300,GO:0006108,GO:0001302,GO:0006099	mitochondrial matrix|mitochondrion|L-malate dehydrogenase activity|mRNA binding|aerobic respiration|carbohydrate metabolic process|chronological cell aging|malate metabolic process|replicative cell aging|tricarboxylic acid cycle	ko00020,ko00270,ko00620,ko00630,ko00710	Citrate cycle (TCA cycle)|Cysteine and methionine metabolism|Pyruvate metabolism|Glyoxylate and dicarboxylate metabolism|Carbon fixation in photosynthetic organisms
IDI	isopentenyl diphosphate isomerase	GL29704-G	1448.88	1427.72	1470.04	1.02964	0.042146	0.77979	0.846724	122.959	114.721	113.577	87.3662	116.455	101.844	GO:0016787,GO:0004452,GO:0046872,GO:0050992,GO:0008299,GO:0016126	hydrolase activity|isopentenyl-diphosphate delta-isomerase activity|metal ion binding|dimethylallyl diphosphate biosynthetic process|isoprenoid biosynthetic process|sterol biosynthetic process	ko00900	Terpenoid backbone biosynthesis
LSC2	succinyl-CoA synthetase beta subunit	GL29894-G	2090.48	854.129	3326.83	3.895	1.96162	1.00216e-29	5.67693e-28	47.2981	47.8627	47.8876	157.997	155.153	158.665	GO:0042566,GO:0005524,GO:0000287,GO:0004775,GO:0006099	hydrogenosome|ATP binding|magnesium ion binding|succinate-CoA ligase (ADP-forming) activity|tricarboxylic acid cycle	ko00020,ko00640	Citrate cycle (TCA cycle)|Propanoate metabolism
FH	fumarate hydratase	GL30218-G	2419.64	1962.22	2877.06	1.46623	0.552112	0.000926557	0.00232023	70.9521	68.3545	78.5468	95.9049	89.3029	85.3422	GO:0005739,GO:0045239,GO:0004333,GO:0006106,GO:0006099	mitochondrion|tricarboxylic acid cycle enzyme complex|fumarate hydratase activity|fumarate metabolic process|tricarboxylic acid cycle	ko00020,ko00620	Citrate cycle (TCA cycle)|Pyruvate metabolism
ACCS	ACC synthase	GL22580-G	1280.05	596.029	1964.08	3.29527	1.7204	2.59048e-22	7.90928e-21	27.7156	20.9689	23.102	65.2399	74.5731	60.0358	GO:0005829,GO:0005739,GO:0005634,GO:0047536,GO:0016212,GO:0030170,GO:0006520,GO:0034276	cytosol|mitochondrion|nucleus|2-aminoadipate transaminase activity|kynurenine-oxoglutarate transaminase activity|pyridoxal phosphate binding|cellular amino acid metabolic process|kynurenic acid biosynthetic process	ko00380	Tryptophan metabolism
